# Supplementary material for: Gut microbial changes in a specialist blister beetle larvae and their nutritional metabolic characteristics
Source: Ecol Evol. 2024 Aug 22;14(8):e70184. doi: 10.1002/ece3.70184 (PMC11341433; doi:10.1002/ece3.70184)
Supplement: Supplementary file 3 — Table S1. [file ECE3-14-e70184-s009.xlsx]

## Sheet: Sample_stats
Supplementary Table 1 Statistics of sample data after Denoising.
Sample	Reads	Filtered	denoised	merged	non-chimeric	non-single
L11	130314	130306	127876	114460	75476	75405
L13	72975	72968	72208	70075	60513	60500
L14	39310	39307	37844	33776	26049	26012
L15	85777	85611	81856	75113	65256	65220
L21	56038	55933	54341	52257	48242	48238
L22	55112	55005	53474	51431	46350	46343
L23	70661	70495	69047	65968	59698	59691
L24	93359	93203	90861	85987	79327	79314
L25	77114	76942	74798	70938	64028	64022
L31	46119	45972	44264	42003	38820	38816
L32	40448	40369	39025	36497	34483	34480
L33	44826	44695	43478	41072	37946	37939
L34	44837	44726	43457	41863	38518	38511
L35	44504	44388	42733	40075	35853	35852
L41	42227	42092	41355	39709	37531	37531
L42	49223	49106	48104	45573	41460	41455
L43	92529	92166	90180	86044	77577	77577
L44	68909	68716	66268	62882	56325	56321
L45	97710	97235	93664	88059	72603	72592
SL21	111131	111131	108964	103008	89143	89096
SL22	116458	116458	114893	110391	93702	93679
SL23	102880	102880	101216	96611	82777	82754
SL24	109107	109106	107409	102824	87531	87509
SL32	48205	48067	46621	42402	37877	37869
SL33	81841	81611	79842	75747	64891	64874
SL34	92842	92525	90683	86212	74376	74367
SL35	53126	52982	51641	48616	42216	42205
SL41	77967	77967	76761	73129	62434	62420
SL42	75613	75613	74368	70912	60728	60711
SL44	115656	115300	113104	108800	93688	93681
SL45	40168	40029	38892	36532	32164	32159
AF1	109682	109368	107491	103045	88524	88507
AF2	91577	91314	89629	85699	73698	73683
AF3	41770	41770	40424	36955	31395	31375
AF4	86046	86046	84819	80898	69392	69356
AF5	54152	54152	52909	49561	43921	43903
LE1	98735	91780	83330	54140	49128	48641
LE2	71672	65858	59441	37284	33940	33543
LE3	99515	92014	85054	59948	55536	55138
LE4	54286	49758	44732	28693	26380	26183
LE5	82503	75443	68590	45764	42080	41726
