# Supplementary material for: Gut microbial changes in a specialist blister beetle larvae and their nutritional metabolic characteristics
Source: Ecol Evol. 2024 Aug 22;14(8):e70184. doi: 10.1002/ece3.70184 (PMC11341433; doi:10.1002/ece3.70184)
Supplement: Supplementary file 4 — Table S2. [file ECE3-14-e70184-s012.xlsx]

## Sheet: S table2
Supplementary Table 2 OTU number of each samples.
#OTU ID	L11	L13	L14	L15	L21	L22	L23	L24	L25	L31	L32	L33	L34	L35	L41	L42	L43	L44	L45	SL21	SL22	SL23	SL24	SL32	SL33	SL34	SL35	SL41	SL42	SL44	SL45
OTU_1	0	6	0	0	33	1	0	0	0	10	1328	69	0	0	0	0	0	0	0	0	0	0	0	0	0	1	0	0	0	0	0
OTU_10	21	61	12	34	0	0	0	24	0	0	0	0	0	0	210	0	0	0	0	200	315	213	319	65	220	233	89	144	152	327	79
OTU_100	0	0	0	19	37	0	0	0	48	4	5	0	0	5	39	0	0	93	52	0	0	0	0	0	0	0	0	0	0	0	0
OTU_1000	6	0	0	0	0	0	0	8	0	0	0	0	75	0	0	0	0	0	0	36	21	22	7	11	9	11	2	4	25	26	4
OTU_1001	0	0	0	3	0	0	0	0	0	0	0	0	0	0	0	0	0	0	0	7	27	30	11	4	12	21	11	9	13	34	11
OTU_1002	127	0	0	0	0	0	0	0	0	0	0	0	0	0	0	0	0	0	0	0	0	0	0	0	0	0	0	0	0	0	0
OTU_1003	0	34	6	24	1	0	0	0	0	0	0	0	0	34	0	0	0	0	0	29	9	35	19	2	6	7	4	15	7	32	5
OTU_1004	0	0	0	0	0	0	0	0	0	0	0	0	0	0	0	0	0	0	0	14	7	16	21	2	21	12	5	11	14	15	7
OTU_1005	8	0	26	0	1	0	0	0	0	54	0	0	0	0	0	68	0	0	0	46	45	28	33	4	23	51	15	29	25	27	13
OTU_1006	0	0	0	0	0	0	0	0	0	0	0	0	0	0	0	0	0	0	0	15	17	28	33	3	1	7	8	10	17	17	10
OTU_1007	0	0	0	0	0	0	0	0	0	0	0	0	0	0	0	0	0	0	0	4	19	5	18	9	6	18	3	10	5	5	4
OTU_1008	0	0	0	0	0	0	0	0	0	0	0	0	0	0	0	0	0	0	0	3	15	7	13	2	6	5	10	3	6	11	3
OTU_1009	0	0	0	16	0	0	0	0	0	0	0	0	0	0	0	0	0	0	0	13	12	16	17	3	6	24	7	10	8	21	11
OTU_101	0	0	0	0	0	0	0	0	0	0	0	0	0	0	196	0	0	0	0	0	0	0	0	9	0	0	0	0	0	0	0
OTU_1010	0	0	0	0	0	0	0	0	0	0	0	0	0	0	0	0	0	0	0	22	18	29	24	5	16	24	8	26	27	24	1
OTU_1011	0	36	0	0	0	0	0	0	0	0	0	0	0	0	32	0	0	0	0	7	14	5	3	6	16	4	2	11	5	0	0
OTU_1012	0	0	0	13	0	0	0	0	0	0	0	0	0	0	0	0	0	0	0	11	35	3	31	21	7	9	2	17	12	23	13
OTU_1013	0	52	0	0	0	0	0	0	0	0	0	0	0	0	0	0	0	0	0	0	3	0	2	0	2	3	7	0	0	0	1
OTU_1014	0	0	0	0	0	0	0	0	0	0	0	0	0	0	0	0	0	0	0	4	13	10	10	6	9	5	1	2	11	7	6
OTU_1015	0	55	0	0	0	0	0	0	0	0	0	0	0	0	0	0	0	0	0	0	0	0	0	0	0	0	0	0	0	0	0
OTU_1016	0	50	0	0	0	0	0	0	0	0	0	0	0	0	0	0	0	0	0	0	0	0	0	0	0	0	0	0	0	0	0
OTU_1017	0	0	0	0	0	0	0	0	0	0	0	0	0	0	0	0	0	0	0	4	10	4	10	0	7	1	3	3	4	4	0
OTU_1018	0	0	0	0	0	0	0	0	0	0	0	0	0	0	0	0	0	0	0	1	36	3	22	7	0	20	12	22	30	3	29
OTU_1019	14	34	0	0	0	0	0	0	0	0	0	0	0	0	0	0	0	0	0	5	0	0	0	0	0	0	0	0	7	0	3
OTU_102	0	0	0	0	0	0	0	0	0	0	10	48	0	0	1	563	0	30	0	6	0	0	0	0	0	0	0	0	0	0	0
OTU_1020	3	23	0	0	0	0	0	0	0	0	0	0	0	0	0	126	0	0	0	9	14	5	3	0	4	6	11	0	4	3	0
OTU_1021	0	0	0	0	0	0	0	0	0	0	0	0	0	0	0	0	0	0	0	8	9	5	6	1	2	15	4	5	1	6	5
OTU_1022	0	39	0	0	0	0	0	0	0	0	0	0	0	0	0	0	0	0	0	0	0	0	0	0	0	0	0	0	0	0	0
OTU_1023	0	0	0	0	0	0	0	0	0	0	0	0	0	0	0	2	0	0	0	7	10	7	13	14	2	0	9	10	9	8	1
OTU_1024	0	0	0	0	0	0	0	0	0	0	0	0	0	0	0	0	0	82	0	11	8	5	6	0	14	0	0	7	2	5	0
OTU_1025	0	0	0	10	0	0	0	0	0	0	0	0	0	0	0	0	0	0	0	2	0	5	0	0	9	0	1	5	2	7	1
OTU_1026	0	0	0	0	0	0	0	0	0	0	0	0	0	0	0	0	0	0	0	0	0	4	0	23	5	0	0	2	0	0	0
OTU_1027	0	36	0	0	0	0	0	0	0	0	0	0	0	0	0	0	0	0	0	0	0	0	0	0	0	0	0	0	0	0	0
OTU_1028	1	32	0	0	0	0	0	0	0	0	0	2	1	0	0	0	0	0	0	0	0	0	0	0	0	0	0	0	0	0	0
OTU_1029	13	30	1	0	0	0	0	0	0	0	0	0	0	0	0	0	0	0	0	0	0	0	0	0	0	0	0	0	0	0	0
OTU_103	0	0	0	19	0	0	0	0	0	0	0	11	0	0	0	0	171	0	0	0	0	0	0	0	0	0	0	0	0	0	0
OTU_1030	0	29	2	10	1	0	0	0	0	0	0	0	0	0	0	1	0	0	0	6	10	1	2	0	2	3	0	8	5	11	0
OTU_1031	0	22	4	60	0	4	0	0	0	0	0	0	0	0	0	0	0	0	0	4	0	0	0	0	0	0	0	5	0	0	0
OTU_1032	0	0	0	3	0	0	0	0	0	0	0	0	0	0	0	0	0	0	0	4	1	6	0	10	3	5	2	3	2	7	13
OTU_1033	0	0	0	0	0	0	0	0	0	0	0	0	0	0	0	0	0	0	0	1	15	0	3	0	2	3	1	3	6	0	1
OTU_1034	0	0	0	0	0	0	0	0	0	0	0	0	0	0	0	0	0	0	0	2	6	0	0	1	0	0	0	0	5	4	0
OTU_1035	10	0	2	0	0	0	0	35	0	0	0	0	0	0	0	0	0	0	0	14	33	29	6	6	10	18	6	24	20	14	5
OTU_1036	0	0	0	0	0	0	0	0	0	0	0	0	0	0	0	0	0	0	0	1	11	0	0	0	6	2	0	0	2	3	0
OTU_1038	0	0	0	0	0	0	0	0	0	0	0	0	0	0	0	0	0	0	0	3	0	0	6	0	0	0	0	3	3	14	0
OTU_1039	0	0	0	0	0	0	0	0	0	0	0	0	0	0	0	0	0	0	0	7	13	0	16	5	0	4	0	3	3	10	2
OTU_104	30	182	5	101	77	42	0	0	0	0	0	0	0	38	0	0	0	0	0	1696	2190	1777	2043	268	1506	1572	912	1297	1284	2245	563
OTU_1040	0	0	0	0	0	0	0	0	0	0	0	0	0	0	0	0	0	0	0	0	0	0	3	0	6	5	0	0	1	17	1
OTU_1041	15	0	85	0	2	1	0	9	1	1	0	0	9	4	1	0	4	1	11	12	0	0	0	0	0	0	0	0	0	0	0
OTU_1043	0	0	27	0	0	0	0	0	0	0	0	0	0	0	0	0	0	0	0	0	0	0	0	0	0	0	0	0	0	0	0
OTU_1044	0	0	0	0	0	0	0	0	0	0	0	0	0	0	0	0	0	0	0	3	2	1	0	3	7	0	1	4	3	4	0
OTU_1045	11	0	19	0	0	0	0	0	0	0	0	0	0	0	0	0	0	0	43	0	0	0	0	0	0	0	0	0	0	0	0
OTU_1046	0	0	0	0	0	0	0	0	0	0	0	0	0	0	0	0	0	0	0	8	1	1	6	0	4	6	3	7	0	8	0
OTU_1047	0	0	0	0	0	0	0	0	0	0	0	0	0	0	0	0	0	0	0	2	9	12	13	0	1	2	6	7	8	13	0
OTU_1048	14	0	0	0	0	0	0	0	0	0	0	0	0	0	0	0	0	0	0	8	0	7	8	1	1	0	5	8	5	2	11
OTU_1049	2	0	20	15	0	0	0	0	0	0	0	0	0	0	0	0	0	0	0	0	0	0	0	0	0	4	0	0	0	0	0
OTU_105	93	103	15	78	106	1	175	89	72	0	3	0	0	0	0	0	0	25	33	3	8	0	3	1	1	0	0	0	0	0	0
OTU_1050	0	0	0	0	0	0	0	0	0	0	0	0	0	0	0	0	0	0	0	0	0	0	0	14	0	0	0	0	0	0	0
OTU_1051	24	0	5	18	0	0	0	0	0	0	0	0	0	0	0	0	1	0	0	2	0	2	1	3	0	0	1	1	0	3	2
OTU_1052	14	0	0	0	60	19	0	0	57	0	0	0	0	0	0	0	0	0	0	2	0	0	0	0	0	0	0	0	0	0	0
OTU_1053	0	15	0	0	0	0	0	0	0	0	0	0	0	0	0	0	0	0	0	0	0	0	0	0	0	0	0	0	0	0	0
OTU_1054	16	0	22	0	1	1	0	27	0	0	1	0	2	0	0	0	0	1	14	1	0	0	0	0	0	0	0	0	0	0	0
OTU_1055	0	0	5	497	650	246	269	480	459	310	210	344	438	615	530	365	1051	425	1305	3	0	0	0	2	2	0	0	0	0	0	0
OTU_1056	0	0	0	0	0	0	0	0	0	0	0	0	0	0	0	0	0	0	0	6	6	0	4	0	0	0	0	0	0	0	1
OTU_1057	16	0	0	0	0	0	0	0	0	0	0	0	0	0	0	0	0	0	0	0	0	0	0	0	0	0	0	0	0	0	0
OTU_1058	14	0	0	0	0	0	0	0	0	0	0	0	0	0	0	0	0	0	0	0	0	0	0	0	0	0	0	0	0	0	0
OTU_1059	1	13	5	0	0	0	6	1	0	0	0	0	0	0	0	0	0	1	2	0	0	0	0	0	0	0	0	0	0	0	0
OTU_106	67	109	24	61	0	1	138	127	69	0	81	0	0	0	64	0	0	0	0	13	10	20	37	2	15	37	12	7	6	57	9
OTU_1060	3	0	0	0	0	0	0	0	0	0	0	0	0	0	0	0	0	0	0	0	4	2	0	0	3	0	3	0	1	0	0
OTU_1061	4	0	0	0	0	0	0	0	0	0	0	0	0	0	0	0	0	0	0	1	6	7	0	0	0	0	0	2	0	0	0
OTU_1062	0	66	22	0	0	8	0	1	0	1	0	0	34	0	0	0	0	0	0	0	0	0	0	3	0	0	0	0	0	0	0
OTU_1063	0	0	0	0	0	0	0	0	0	0	0	0	0	0	0	0	0	0	0	4	3	0	2	0	0	5	0	0	0	3	0
OTU_1064	0	0	0	0	0	0	0	0	0	0	0	0	0	0	0	0	0	0	0	0	0	6	5	0	3	5	0	2	2	0	0
OTU_1065	0	0	0	0	0	0	0	0	0	0	0	0	0	0	0	0	0	0	0	4	0	4	10	0	0	0	1	7	0	0	1
OTU_1066	0	0	0	0	0	0	0	0	0	0	2	0	0	0	0	0	0	0	1	24	15	9	12	0	7	12	9	12	9	19	3
OTU_1067	0	0	0	0	0	0	0	0	0	0	0	0	0	0	0	0	0	0	0	0	0	2	0	0	0	0	3	5	0	0	4
OTU_1068	0	0	0	0	0	0	0	0	0	0	0	0	0	0	0	0	0	0	0	0	0	0	3	0	0	0	0	0	10	0	3
OTU_1069	117	129	41	32	0	0	60	103	0	0	0	42	0	51	0	0	0	0	125	468	488	480	560	133	354	454	230	365	408	533	156
OTU_107	49	76	37	71	0	87	0	113	0	0	58	37	0	0	0	0	0	0	99	0	0	0	0	0	5	0	0	0	0	0	0
OTU_1070	5	16	0	10	0	0	0	0	0	0	0	0	0	0	0	0	0	0	0	196	306	302	248	115	286	247	133	234	208	303	112
OTU_1071	0	0	17	0	0	1	0	0	0	0	0	0	0	0	0	0	0	0	0	71	149	105	120	34	87	116	39	79	99	129	31
OTU_1072	21	8	17	24	0	0	0	0	0	0	0	0	0	0	0	0	0	0	0	28	35	34	39	10	19	31	21	15	25	46	13
OTU_1073	86	87	0	0	0	0	0	0	0	0	0	0	0	0	0	0	0	0	0	0	0	0	0	0	0	0	0	0	0	0	0
OTU_1074	0	0	0	0	0	0	0	0	0	0	0	0	0	0	0	0	0	0	0	17	20	11	24	2	17	16	1	21	6	27	19
OTU_1075	0	0	0	0	0	0	0	0	0	0	0	0	0	0	0	0	0	0	0	27	10	0	10	7	12	12	3	10	23	16	10
OTU_1076	0	0	8	0	0	0	0	0	0	0	0	0	0	0	0	0	0	0	0	23	31	11	17	8	10	2	11	14	1	16	2
OTU_1077	0	16	0	0	0	1	0	0	0	0	0	0	0	0	0	0	0	0	0	15	11	5	12	4	13	12	4	2	17	8	7
OTU_1078	0	0	0	0	0	0	26	0	1	0	0	0	0	0	0	1	0	0	0	13	28	27	6	4	15	13	15	4	27	31	4
OTU_1079	0	0	0	16	0	0	0	0	0	0	0	0	0	0	0	0	0	0	0	11	11	3	16	4	5	11	5	6	12	6	2
OTU_108	65	84	2	47	0	56	325	67	0	1	16	0	0	29	0	0	0	81	1	5	0	0	0	3	0	0	0	0	0	0	0
OTU_1080	0	0	0	0	0	0	0	0	0	0	0	0	0	0	0	0	0	0	0	18	3	7	1	4	18	14	2	14	3	7	3
OTU_1081	0	65	0	0	0	0	0	0	0	0	0	0	0	0	0	0	0	0	0	0	0	0	2	0	2	0	0	0	0	0	0
OTU_1082	0	58	0	0	0	0	0	0	0	0	0	0	0	0	0	0	0	0	0	2	10	0	0	0	0	0	0	2	4	0	0
OTU_1083	0	0	0	0	0	0	0	0	0	0	0	0	0	0	0	0	0	0	0	6	9	6	8	1	11	10	3	0	10	16	4
OTU_1084	0	51	0	13	0	0	0	0	0	0	0	1	0	1	0	0	0	0	0	0	11	5	0	10	13	0	3	16	2	11	5
OTU_1085	10	46	4	0	0	40	0	0	0	0	0	0	0	0	0	0	0	0	0	0	0	0	9	0	0	0	0	0	0	0	0
OTU_1086	0	0	0	0	0	0	0	0	0	0	0	0	0	0	0	0	0	0	0	8	6	2	5	2	4	6	0	5	13	7	9
OTU_1087	0	56	0	0	0	0	0	0	0	0	0	0	0	0	0	0	0	0	0	0	0	0	0	0	0	0	0	0	0	0	0
OTU_1088	0	40	0	7	20	0	0	0	0	0	0	0	0	0	0	0	0	0	0	0	0	0	0	0	0	0	0	0	0	0	0
OTU_1089	0	0	0	0	0	0	0	0	0	0	0	0	0	0	0	0	0	0	0	4	23	17	0	2	27	0	5	2	9	12	1
OTU_109	0	0	0	0	0	0	0	0	0	0	0	20	0	0	0	0	174	0	0	0	0	0	0	0	0	0	0	0	0	0	0
OTU_1090	23	36	0	15	11	0	0	0	0	0	0	0	0	0	0	0	0	0	25	0	0	0	0	0	0	0	0	0	0	0	0
OTU_1091	0	0	0	0	0	0	0	0	0	0	0	0	0	0	0	0	0	0	0	27	6	0	5	2	2	4	4	1	6	6	3
OTU_1092	0	29	0	0	0	0	0	0	0	0	0	0	0	0	0	0	0	0	0	0	0	0	0	0	0	0	0	10	0	0	0
OTU_1094	9	64	5	27	2	1	0	1	37	0	0	3	0	0	0	0	0	43	0	0	0	0	2	0	1	0	0	0	0	0	0
OTU_1095	0	38	0	0	0	0	0	0	0	0	0	0	0	0	0	0	0	0	0	0	0	0	0	0	0	0	0	0	0	0	0
OTU_1096	15	0	0	0	0	0	0	0	0	0	0	0	0	0	0	0	0	0	0	4	11	3	9	2	20	25	11	1	0	3	0
OTU_1097	0	0	0	0	0	0	0	0	0	0	0	0	0	0	0	0	0	0	0	6	4	5	5	1	0	2	5	3	0	12	2
OTU_1098	0	0	0	0	0	0	0	0	0	0	0	15	0	0	0	0	0	0	0	10	0	0	7	0	3	1	0	3	16	2	3
OTU_1099	0	0	0	0	0	0	0	0	0	0	0	0	0	0	0	0	0	0	0	1	12	10	0	0	0	7	0	5	1	0	0
OTU_11	18	32	0	38	0	0	0	0	0	1	10	0	12	50	0	0	0	11	104	21	9	5	5	5	0	13	9	2	0	1	0
OTU_110	12	0	2	0	0	0	0	2	0	0	0	21	0	0	1	0	103	0	0	0	0	0	0	0	0	0	0	0	0	1	0
OTU_1100	0	0	0	0	0	0	0	0	0	0	0	0	0	0	0	0	0	0	0	6	8	2	0	0	1	3	2	5	6	6	0
OTU_1101	11	0	0	0	0	0	0	0	0	0	0	0	0	0	0	0	0	0	0	7	0	0	5	4	3	3	11	0	13	1	0
OTU_1102	35	0	0	0	0	0	0	0	0	0	3	0	0	0	0	0	0	0	0	0	0	0	0	0	0	0	0	0	0	0	0
OTU_1103	33	0	0	0	0	0	0	0	0	0	0	0	0	0	0	0	0	0	0	0	0	0	0	0	0	0	0	0	0	0	0
OTU_1104	0	25	0	0	0	0	0	0	0	0	0	0	0	0	0	0	0	0	0	0	0	0	0	0	0	0	0	0	0	0	0
OTU_1105	0	0	0	0	0	0	0	0	0	0	0	0	0	0	0	0	0	0	0	3	2	0	8	2	0	7	0	7	1	2	0
OTU_1107	0	24	0	0	0	0	0	0	0	0	0	0	0	0	0	0	0	0	0	0	0	0	0	0	0	0	0	0	0	0	0
OTU_1108	0	0	0	0	0	0	0	0	0	0	0	0	0	0	0	0	0	0	0	0	8	0	14	0	13	0	0	3	0	0	0
OTU_1109	8	0	0	0	0	0	0	0	0	0	0	0	0	0	0	0	0	0	0	22	12	14	7	9	3	11	5	4	22	7	3
OTU_111	48	69	6	34	0	105	0	63	0	0	0	0	0	0	0	0	0	0	49	0	0	0	0	0	0	0	0	0	0	0	0
OTU_1110	9	0	0	0	0	1	0	0	0	0	0	0	95	0	0	0	0	0	0	20	11	0	28	8	16	5	2	1	5	10	0
OTU_1111	0	18	0	0	0	0	0	0	0	0	0	0	0	0	0	0	0	0	0	0	0	0	0	0	0	0	0	0	0	0	0
OTU_1112	0	0	21	0	0	0	0	0	0	0	0	0	0	0	0	0	0	0	0	0	0	0	0	0	0	0	0	0	0	0	0
OTU_1113	16	0	0	0	1	0	1	0	0	0	0	0	1	0	0	0	0	0	1	2	0	0	0	0	0	0	0	0	0	0	0
OTU_1114	19	0	0	0	0	0	0	0	0	0	0	0	0	0	0	0	0	0	0	0	0	0	0	0	0	0	0	0	0	0	0
OTU_1115	23	0	0	0	0	0	0	0	0	0	0	0	0	0	0	0	0	0	0	2	16	1	6	4	5	3	1	2	5	0	0
OTU_1117	19	0	27	15	0	0	1	0	0	0	0	0	0	0	0	0	0	0	24	22	34	10	5	9	20	16	8	10	11	17	5
OTU_1118	1	0	0	0	0	0	0	0	0	0	0	0	0	0	0	0	0	0	0	2	7	0	6	0	0	2	2	3	8	4	0
OTU_112	84	143	70	61	0	0	16	149	68	2	2	17	52	36	0	2	136	57	105	7	0	1	2	0	0	0	0	0	0	0	0
OTU_1120	13	0	0	32	0	0	0	0	0	0	51	0	0	0	0	0	0	0	0	0	0	0	0	0	0	2	0	0	0	0	3
OTU_1121	0	0	0	0	0	0	0	0	0	0	0	0	0	0	0	0	0	0	0	0	4	0	1	3	9	1	0	0	3	0	0
OTU_1123	15	0	0	0	0	0	0	0	0	0	0	0	0	0	0	0	0	0	0	0	0	0	0	0	0	0	0	0	0	1	0
OTU_1124	65	13	1	14	29	0	0	0	14	0	0	8	0	23	0	0	0	0	0	23	14	11	28	3	12	11	4	4	4	25	3
OTU_1125	11	0	0	4	0	0	0	0	0	0	0	0	0	0	0	0	0	0	0	0	0	0	0	0	0	0	0	0	0	0	0
OTU_1126	16	0	1	16	0	0	0	0	0	0	0	0	0	0	0	0	0	0	0	4	1	0	0	0	0	0	0	0	0	1	0
OTU_1127	12	0	0	0	0	0	0	0	0	0	0	0	0	0	0	0	0	0	0	0	0	0	0	0	0	0	0	0	0	0	0
OTU_1128	11	0	0	0	0	0	0	0	0	0	0	0	0	0	0	0	0	0	0	0	0	0	0	0	2	0	0	0	0	0	0
OTU_113	0	0	0	0	0	0	0	0	0	0	0	0	0	0	0	170	0	0	1	0	0	0	0	0	0	0	0	0	0	0	0
OTU_1131	0	0	0	0	0	0	0	0	0	0	0	0	0	0	0	0	0	0	0	0	3	0	0	0	2	11	1	0	0	0	0
OTU_1133	0	0	0	0	0	0	0	0	0	0	0	0	0	0	0	0	0	0	0	2	0	0	0	21	0	0	0	2	0	0	1
OTU_1134	79	134	12	69	0	0	0	36	0	0	14	0	0	0	0	0	0	0	0	268	281	237	210	79	185	182	129	223	185	240	77
OTU_1135	0	0	0	0	0	0	0	0	0	0	0	0	0	0	0	0	0	0	0	186	221	211	228	54	166	183	84	108	97	192	86
OTU_1136	1	0	0	9	0	0	15	0	0	0	2	0	0	0	0	22	0	0	0	115	135	95	107	18	114	114	71	85	80	173	43
OTU_1137	0	0	0	0	0	0	0	0	0	0	0	0	0	0	0	0	0	0	0	45	65	49	64	22	41	48	32	44	46	69	15
OTU_1138	6	33	3	7	0	0	0	0	0	0	0	0	0	0	0	37	0	0	0	66	129	119	115	23	70	76	58	65	74	68	30
OTU_1139	0	0	6	35	0	0	0	0	0	0	0	0	0	0	0	0	0	0	0	53	71	36	41	11	36	42	21	25	28	42	10
OTU_114	22	168	9	16	12	0	0	135	0	2	9	9	0	0	0	0	0	0	59	2	8	7	1	16	3	0	1	0	0	2	0
OTU_1140	0	0	0	0	0	0	0	0	0	0	0	0	0	0	0	0	0	0	0	14	27	24	40	12	14	16	19	15	10	22	6
OTU_1141	0	0	0	0	0	0	0	0	0	0	0	0	0	0	0	0	0	0	0	36	25	19	22	4	7	22	8	29	33	58	21
OTU_1142	9	88	5	56	0	0	0	0	0	0	12	0	76	0	7	0	0	10	60	4	26	3	14	3	3	4	2	16	8	24	4
OTU_1143	0	1	0	4	0	0	0	0	0	21	0	9	0	0	0	0	0	0	0	86	48	74	99	12	66	51	24	40	59	89	33
OTU_1144	0	0	0	0	0	0	0	0	0	0	0	0	0	0	0	0	0	0	0	1	2	21	13	4	25	10	4	10	13	6	1
OTU_1145	3	86	0	0	0	0	0	2	0	0	0	0	0	0	0	0	0	0	0	0	0	0	0	0	0	1	0	2	0	0	1
OTU_1146	79	41	39	29	0	0	0	0	0	0	0	0	0	0	0	0	0	11	44	150	216	199	194	73	131	175	88	139	160	198	72
OTU_1147	60	0	0	0	0	0	0	0	0	0	0	0	0	0	0	0	0	0	0	0	0	0	0	0	0	0	0	0	0	0	0
OTU_1148	16	112	0	23	0	2	0	0	0	0	0	0	0	0	0	0	0	0	0	26	31	50	32	24	20	22	5	22	20	23	6
OTU_1149	0	63	0	16	0	8	0	0	0	2	7	0	0	0	30	0	0	0	0	0	0	0	3	0	0	2	0	0	0	4	0
OTU_115	504	439	290	366	373	306	609	1004	452	278	228	201	436	133	109	219	5	341	542	44	5	1	9	27	11	6	0	5	2	24	0
OTU_1150	51	79	16	9	36	51	0	0	0	1	0	0	0	7	0	0	0	0	0	10	0	0	0	0	1	2	0	0	2	0	0
OTU_1151	0	48	2	0	0	0	0	0	0	0	0	0	0	0	0	0	0	0	0	0	0	0	0	0	0	0	0	0	0	0	0
OTU_1152	0	48	0	0	0	0	0	0	0	0	0	0	0	0	0	0	0	0	0	0	0	0	0	0	0	0	0	0	0	0	0
OTU_1153	0	49	0	0	0	0	0	0	0	0	0	0	0	0	0	0	0	0	0	0	0	0	0	0	0	0	0	0	0	0	0
OTU_1154	5	45	0	1	0	0	1	0	0	0	0	0	0	0	0	0	0	0	0	0	0	0	0	0	0	0	0	0	0	0	0
OTU_1155	0	45	0	0	0	0	0	0	0	0	0	0	0	0	0	0	0	0	0	0	0	0	0	0	0	0	0	0	0	0	0
OTU_1156	9	43	0	0	0	0	0	0	0	0	0	0	0	0	0	0	0	0	0	0	0	0	0	0	0	0	0	0	0	0	0
OTU_1158	0	0	0	0	0	0	0	0	0	0	0	0	0	0	0	0	0	0	0	7	5	19	8	0	7	9	1	6	0	5	7
OTU_1159	0	44	0	0	0	0	0	0	0	0	0	0	0	0	0	0	0	0	0	0	0	0	0	0	0	0	0	0	0	0	0
OTU_1160	0	51	0	0	0	0	0	0	0	0	0	0	0	0	0	0	0	0	0	0	0	4	0	0	0	0	0	0	0	0	0
OTU_1161	0	38	0	0	0	0	0	0	0	0	0	0	0	0	0	0	0	0	0	0	5	0	0	1	0	0	0	0	5	0	0
OTU_1162	0	0	0	0	0	0	0	0	0	0	9	0	0	0	0	0	0	0	0	5	26	3	6	0	4	0	0	1	1	9	1
OTU_1163	0	42	0	0	0	0	0	0	0	0	0	0	0	0	0	0	0	0	0	1	2	3	2	0	1	2	1	1	3	2	2
OTU_1164	0	0	18	0	0	0	0	0	0	0	0	0	0	0	0	0	0	0	0	13	7	2	2	7	5	21	8	10	5	6	10
OTU_1165	0	0	0	19	0	0	1	57	0	0	0	0	0	0	0	0	0	0	3	3	17	4	4	1	4	26	1	0	2	16	2
OTU_1166	0	45	0	0	0	0	0	0	0	0	0	0	0	0	0	0	0	0	0	2	12	12	4	1	1	1	2	0	0	4	0
OTU_1167	0	37	0	0	0	0	0	0	0	0	0	0	0	0	0	0	0	0	0	1	0	0	2	1	3	0	5	0	0	3	1
OTU_1168	0	37	0	0	0	0	0	0	0	0	0	0	0	0	0	0	0	0	0	0	0	0	0	0	0	0	0	0	0	0	0
OTU_1169	0	42	0	0	0	0	0	0	0	0	0	0	0	0	0	0	0	0	0	0	0	0	0	0	0	0	0	0	0	0	0
OTU_117	0	0	0	61	0	0	0	139	0	0	0	0	0	0	0	0	0	0	0	0	0	0	0	0	0	0	0	0	0	0	0
OTU_1170	1	36	18	26	1	0	0	50	0	0	0	0	1	0	0	0	0	0	0	0	0	0	0	0	0	0	0	0	0	0	0
OTU_1171	0	44	0	0	0	0	0	0	0	0	0	0	0	0	0	0	0	0	0	0	0	0	0	0	0	0	0	0	0	0	0
OTU_1172	0	32	0	0	0	0	0	0	0	0	0	0	0	0	0	0	0	0	0	0	0	0	0	0	0	0	0	0	0	0	0
OTU_1173	0	0	0	0	0	0	0	0	0	0	0	0	0	0	0	0	0	0	0	0	0	0	0	35	0	0	0	0	0	0	0
OTU_1174	0	35	0	27	0	0	0	28	0	0	0	0	0	0	0	0	0	0	0	0	0	0	0	1	6	0	0	0	2	0	0
OTU_1175	0	29	2	0	0	0	0	0	0	0	0	0	0	0	0	0	0	0	0	5	8	3	8	0	4	6	0	7	4	2	0
OTU_1176	0	28	0	0	0	0	0	0	0	0	0	0	0	0	0	0	0	0	0	0	0	0	0	0	0	0	0	0	0	0	0
OTU_1177	1	30	5	0	0	47	0	14	1	1	0	0	0	0	0	0	0	0	1	0	8	1	6	0	6	3	4	7	5	16	4
OTU_1178	0	30	0	0	0	0	0	0	0	0	0	0	0	0	0	0	0	0	0	0	0	0	0	0	0	0	0	0	0	0	0
OTU_1179	0	23	0	0	0	0	0	0	0	0	0	0	0	0	0	0	0	0	0	0	0	0	0	0	0	0	0	0	0	0	0
OTU_118	26	0	0	5	0	78	0	55	0	0	0	0	0	0	0	0	0	44	0	0	0	0	0	0	0	1	0	0	0	0	0
OTU_1180	0	0	0	0	0	0	0	0	0	0	0	0	0	0	0	0	0	0	0	8	0	6	0	0	0	6	3	0	0	11	0
OTU_1181	22	0	0	0	0	0	0	0	0	0	0	0	0	0	0	0	0	0	0	0	3	0	0	0	0	0	0	0	0	0	0
OTU_1182	0	0	0	0	0	0	0	0	0	0	0	0	0	0	0	0	0	0	0	0	0	0	5	3	12	0	0	2	0	1	1
OTU_1184	7	0	0	0	0	0	0	0	0	0	0	0	0	0	0	0	0	0	0	8	0	7	2	3	0	4	4	1	2	11	4
OTU_1185	20	0	0	0	0	0	0	0	0	0	0	0	0	0	0	0	0	0	0	0	0	0	0	0	0	0	0	0	0	0	0
OTU_1186	18	0	0	0	0	0	0	0	0	0	0	0	0	0	0	0	0	0	0	0	0	0	0	0	0	0	0	0	0	0	0
OTU_1187	11	17	1	0	7	0	46	0	0	0	0	0	0	0	0	0	0	0	37	0	0	0	0	0	0	0	0	0	0	0	0
OTU_1188	0	0	0	0	0	0	0	0	0	0	0	0	0	0	0	0	0	0	0	5	2	0	0	3	6	8	2	5	0	1	3
OTU_1189	4	0	0	0	0	0	0	0	0	0	0	0	0	0	0	0	0	0	1	7	11	5	2	2	5	8	5	10	28	4	11
OTU_119	760	88	46	32	0	0	69	45	0	0	45	9	0	0	0	18	0	1	93	8623	5583	5130	4026	5411	2275	8238	2669	1454	1105	2953	1152
OTU_1190	13	0	0	0	0	0	0	0	0	0	0	0	0	0	0	0	0	0	0	0	0	0	0	0	0	0	0	0	0	0	0
OTU_1191	337	84	16	42	0	0	0	0	0	0	0	0	0	0	0	0	0	62	61	1	0	0	1	0	0	0	0	0	0	0	0
OTU_1192	0	0	0	0	0	0	0	0	0	0	0	0	0	0	0	0	0	0	0	0	0	5	0	0	3	0	0	0	0	0	3
OTU_1193	12	0	0	0	0	0	0	0	0	0	0	0	0	0	0	0	0	0	0	0	0	0	0	0	0	0	0	0	0	0	0
OTU_1194	12	0	0	0	0	0	0	0	0	0	0	0	0	0	0	0	0	0	0	0	0	0	0	0	0	0	0	0	0	0	0
OTU_1195	0	0	0	0	0	0	0	0	0	0	0	0	0	0	0	0	0	0	0	6	0	7	4	0	0	0	0	0	1	0	0
OTU_1197	12	0	0	0	0	0	0	0	0	0	0	0	0	0	0	0	0	0	0	2	0	0	0	0	0	0	0	0	5	1	0
OTU_1198	2	0	0	0	0	0	0	0	0	0	0	0	0	0	0	0	0	0	0	0	0	5	0	0	0	0	0	5	0	0	0
OTU_1199	17	0	1	0	0	0	0	0	0	0	0	0	0	0	0	0	0	0	0	0	0	0	0	0	0	0	0	0	0	0	0
OTU_12	80	91	34	17	5	3	32	7	26	38	13	9	43	20	8	21	36	13	26	4	0	0	0	5	0	0	0	0	0	0	0
OTU_1200	15	0	6	0	0	0	0	0	0	0	0	1	0	0	0	0	1	0	0	0	0	0	0	0	0	0	0	0	0	0	0
OTU_1201	0	17	0	0	0	0	0	0	0	0	0	0	0	0	0	0	0	0	0	0	0	0	0	0	0	0	0	0	0	0	0
OTU_1202	0	0	1	0	0	0	0	0	0	0	0	0	0	0	0	0	0	0	0	0	6	1	2	0	1	1	0	2	2	5	0
OTU_1203	0	0	0	0	0	0	0	0	0	0	0	0	0	0	0	0	0	0	0	0	0	3	12	0	0	0	0	0	2	0	0
OTU_1204	22	0	14	1	0	1	0	1	0	0	0	1	0	0	0	0	0	0	0	2	1	2	0	17	0	2	3	0	0	0	0
OTU_1205	188	205	59	17	0	0	0	58	0	0	22	0	0	0	0	0	0	0	43	234	182	234	239	67	135	201	128	174	154	255	110
OTU_1206	24	108	1	14	0	21	0	0	0	0	0	0	0	0	0	21	0	0	38	185	239	202	143	67	175	168	77	153	158	224	99
OTU_1207	22	2	8	20	0	0	0	47	0	0	60	0	52	0	0	0	0	38	22	207	203	203	154	51	101	190	82	117	136	144	83
OTU_1208	18	0	0	0	0	0	0	0	0	0	0	0	0	0	0	0	0	0	0	201	207	171	212	75	197	117	71	155	117	278	85
OTU_1209	29	0	19	0	0	27	57	0	0	0	0	0	0	0	0	56	0	0	0	148	150	222	215	61	122	155	108	148	135	165	83
OTU_121	135	129	28	19	1	25	20	72	52	33	58	5	6	1	3	19	2	6	47	0	0	0	0	0	0	0	0	0	0	0	0
OTU_1210	0	0	0	5	56	0	0	0	0	0	0	0	0	0	0	0	0	0	0	123	162	124	130	50	136	92	69	108	91	156	63
OTU_1211	15	64	9	37	0	0	82	62	0	0	0	0	33	18	0	57	0	0	0	130	191	121	140	32	102	115	92	123	117	207	71
OTU_1212	0	0	46	30	0	76	2	0	0	38	4	0	0	0	0	0	0	0	23	65	123	98	116	36	79	90	58	66	132	155	53
OTU_1213	0	0	0	0	0	0	0	0	0	0	0	0	0	0	0	0	0	0	0	97	119	117	102	40	96	120	64	113	88	156	47
OTU_1214	22	0	0	15	0	0	0	42	0	0	0	0	0	0	0	0	0	0	0	82	141	83	83	32	53	61	29	101	93	71	40
OTU_1215	0	11	0	4	0	0	0	0	0	0	0	11	0	0	0	0	0	0	0	43	71	50	66	14	40	38	19	39	39	53	12
OTU_1216	72	0	0	13	0	0	0	77	0	0	9	0	0	0	0	0	0	0	0	65	77	76	70	24	47	34	23	40	47	65	32
OTU_1217	10	0	23	0	0	0	0	0	0	0	0	0	0	0	0	0	0	0	0	43	53	55	65	47	62	26	28	38	22	67	61
OTU_1218	172	1	3	21	10	2	38	0	55	0	0	0	58	0	0	0	0	0	0	101	146	113	146	26	92	117	52	90	85	161	50
OTU_1219	11	31	13	29	0	0	0	0	0	0	22	0	0	0	0	36	0	0	0	41	89	54	86	14	56	73	48	47	102	68	37
OTU_122	0	0	0	0	0	0	0	0	0	0	0	0	0	0	0	0	0	0	0	21	17	9	2	4	4	0	6	11	17	9	6
OTU_1220	6	100	3	28	0	0	0	24	0	0	0	0	0	58	0	0	0	0	0	61	41	69	61	52	88	39	19	60	25	79	29
OTU_1221	0	0	0	8	0	0	1	0	0	0	0	0	0	0	0	0	0	0	0	75	61	81	72	33	69	75	49	51	60	90	56
OTU_1222	8	14	27	0	0	0	0	0	0	0	0	0	0	0	118	0	0	0	0	44	33	58	77	13	59	40	37	29	27	46	8
OTU_1223	24	0	0	0	0	0	0	0	0	0	0	0	0	0	0	0	0	0	0	43	29	15	36	16	54	31	19	31	29	33	8
OTU_1224	0	0	0	0	0	0	0	0	0	0	0	0	0	0	0	0	0	0	0	21	33	21	24	6	11	18	6	14	15	13	9
OTU_1225	19	0	8	13	102	39	85	0	1	44	34	0	119	0	51	0	0	42	27	11	14	41	6	6	20	11	6	27	10	31	6
OTU_1226	0	0	0	0	0	0	0	0	0	0	0	0	0	0	0	0	0	0	0	17	12	11	22	3	2	20	18	12	10	11	6
OTU_1227	15	0	0	0	0	0	0	80	0	0	0	0	0	0	0	0	0	0	0	11	12	27	6	11	16	16	6	14	4	11	9
OTU_1228	5	88	0	0	0	0	0	0	0	0	0	0	0	0	0	0	0	0	0	1	5	1	2	0	1	2	1	2	5	4	0
OTU_1229	23	0	12	0	0	0	0	0	0	0	0	0	0	0	0	0	0	0	0	2	17	14	4	0	6	6	8	28	6	0	3
OTU_123	5	43	1	0	0	0	0	0	0	0	0	0	0	0	0	0	0	0	0	0	0	0	0	0	0	0	0	0	0	0	0
OTU_1230	101	0	0	0	0	0	0	0	0	0	0	0	0	0	0	0	0	0	0	0	0	0	0	0	1	0	0	0	3	0	0
OTU_1231	5	23	0	0	0	0	0	0	0	0	0	0	0	0	0	0	0	0	0	2	16	16	16	3	8	6	2	19	10	25	3
OTU_1232	1	0	10	0	0	0	0	0	0	0	0	0	0	0	0	0	0	0	0	17	26	56	24	13	35	11	14	35	45	32	16
OTU_1233	0	0	0	0	0	0	0	0	0	0	0	0	0	0	0	0	0	0	0	9	1	0	7	0	0	0	0	71	3	4	0
OTU_1234	0	0	0	0	0	0	0	0	0	0	0	0	0	0	0	0	0	0	0	9	17	24	15	10	16	7	4	9	21	13	13
OTU_1235	0	0	0	4	0	0	0	0	0	0	0	0	0	0	0	0	0	0	0	7	26	9	3	2	5	11	2	9	4	25	12
OTU_1236	20	0	0	1	0	0	0	0	0	0	0	0	0	0	0	0	0	0	0	32	35	22	30	10	34	21	7	37	16	36	13
OTU_1237	88	0	0	0	0	0	0	0	0	0	0	0	0	0	0	0	0	0	0	0	0	0	0	0	0	0	0	0	0	0	0
OTU_1238	0	79	1	0	0	0	0	0	0	0	0	0	0	0	0	0	0	0	0	0	0	0	3	1	0	5	3	0	2	0	1
OTU_1239	0	0	2	0	0	0	0	0	0	0	0	0	0	0	0	0	0	0	0	41	30	34	21	7	9	39	9	10	23	24	9
OTU_124	0	45	2	0	0	0	0	0	0	0	0	0	0	0	0	0	0	0	0	0	0	0	0	0	2	0	0	0	0	0	0
OTU_1240	0	0	0	0	0	0	0	0	0	0	0	0	0	0	0	0	0	0	0	2	13	4	23	5	18	0	8	3	3	4	5
OTU_1241	0	0	0	0	0	38	0	0	0	0	0	0	0	0	0	0	0	0	0	26	5	0	5	1	8	11	4	9	11	25	7
OTU_1243	0	0	0	0	0	0	0	0	0	0	0	0	0	0	0	0	0	0	0	10	8	10	7	6	5	18	2	5	14	13	8
OTU_1244	0	69	0	0	0	0	0	0	0	0	0	0	0	0	0	0	0	0	0	2	2	1	1	0	1	0	2	3	0	0	0
OTU_1245	0	0	0	0	0	0	0	0	0	0	0	0	0	0	0	0	0	0	0	7	8	13	43	4	3	8	9	6	8	5	5
OTU_1246	84	0	0	0	0	0	0	0	0	0	0	0	0	0	0	0	0	0	0	0	0	0	0	0	0	0	0	0	0	0	0
OTU_1247	0	74	0	0	0	0	0	0	0	0	0	0	0	0	0	0	0	30	0	17	19	33	47	14	28	21	20	16	26	9	14
OTU_1248	0	63	0	0	0	0	0	0	0	0	0	0	0	0	0	0	0	0	0	0	0	0	0	0	0	0	0	0	0	0	0
OTU_1249	0	58	0	0	0	0	0	0	0	0	0	0	0	0	0	0	0	0	0	0	0	0	0	0	0	0	0	0	0	0	0
OTU_125	0	41	8	0	0	0	0	0	2	0	0	0	0	0	0	0	0	0	0	5	0	0	0	0	0	0	0	0	0	0	0
OTU_1250	0	0	0	0	0	0	0	0	0	0	0	0	0	0	0	0	0	0	0	10	8	0	15	1	6	2	6	10	9	4	2
OTU_1251	0	57	13	0	0	0	0	0	0	0	0	0	0	0	0	0	0	0	0	7	1	0	10	2	1	2	3	0	3	2	3
OTU_1252	0	0	0	0	0	0	0	0	0	0	0	0	0	0	0	0	0	0	0	14	8	10	5	3	9	8	6	9	3	4	6
OTU_1253	0	0	0	0	0	0	0	0	0	0	0	0	0	0	0	0	0	0	0	3	19	0	12	0	4	13	1	6	15	18	7
OTU_1254	0	0	65	0	0	0	0	0	0	0	0	0	0	0	0	0	0	0	0	0	0	0	0	0	0	0	0	0	0	0	0
OTU_1255	59	0	0	0	0	0	0	0	0	0	0	0	0	0	0	0	0	0	0	0	0	0	0	0	0	0	0	0	0	0	0
OTU_1256	42	0	0	3	0	0	0	0	0	2	0	0	0	1	0	0	0	0	0	0	0	7	4	2	0	1	2	0	0	5	0
OTU_1257	0	55	0	1	0	0	0	0	1	0	0	0	0	0	0	0	0	0	0	0	0	0	0	0	0	0	0	0	0	0	0
OTU_1259	0	57	0	0	0	0	0	0	0	0	0	0	0	0	0	0	0	0	0	0	2	3	5	0	0	0	5	0	2	3	1
OTU_1261	0	47	1	0	0	0	0	0	0	0	0	0	0	0	0	0	0	0	0	0	0	0	0	0	0	0	0	0	0	0	0
OTU_1262	0	44	3	2	0	0	0	0	1	0	0	0	0	0	0	0	0	0	0	0	0	0	0	1	0	0	0	0	0	0	0
OTU_1263	1	0	0	17	0	0	0	0	0	0	0	26	0	0	0	0	0	0	0	3	9	9	10	2	7	1	1	9	6	0	3
OTU_1264	2	0	0	0	0	0	0	0	0	0	0	0	0	0	0	0	0	0	0	9	5	12	6	0	7	5	3	4	2	17	0
OTU_1265	0	44	0	0	0	0	0	0	0	0	0	0	0	0	0	0	0	0	0	10	9	4	4	2	1	2	3	1	6	4	4
OTU_1266	0	49	0	0	0	0	0	0	0	0	0	0	0	0	0	0	0	0	0	0	0	0	0	0	0	0	0	0	0	0	0
OTU_1267	0	44	20	0	0	0	0	0	0	0	0	0	0	52	0	0	0	0	0	129	81	70	114	31	79	101	47	115	105	119	57
OTU_1268	0	51	0	0	0	0	0	0	0	0	0	0	0	0	0	0	0	0	0	0	0	0	0	0	0	0	0	0	0	0	0
OTU_1269	0	40	0	0	0	0	0	0	0	7	25	0	0	0	0	0	0	0	0	0	0	0	0	0	0	0	0	0	0	0	0
OTU_127	0	41	0	14	0	0	0	0	1	0	0	0	0	0	0	0	0	0	0	0	0	0	0	0	0	0	0	0	0	0	0
OTU_1270	8	42	3	0	0	0	0	0	0	0	0	0	0	0	0	0	0	0	58	1	8	4	3	10	4	18	5	9	7	16	2
OTU_1271	21	0	11	5	0	2	0	0	0	0	0	0	27	0	1	1	0	0	0	41	50	32	30	6	35	49	15	30	32	53	26
OTU_1272	46	9	10	54	0	4	0	72	0	0	0	0	0	0	0	17	0	59	0	183	149	136	186	57	122	102	87	160	146	248	79
OTU_1273	2	0	0	0	0	0	0	0	0	0	0	0	0	0	0	0	0	0	0	6	0	0	10	0	6	6	4	11	11	4	1
OTU_1274	0	40	0	0	0	0	0	0	0	0	0	0	0	0	0	0	0	0	0	0	0	0	0	0	0	0	0	0	0	0	0
OTU_1275	142	46	96	0	0	0	0	0	2	14	0	3	0	0	5	0	28	74	40	0	0	0	0	0	0	0	0	0	0	0	0
OTU_1276	0	0	0	0	0	0	0	0	0	0	0	0	0	0	0	0	0	0	0	9	1	4	4	3	6	5	3	1	0	9	0
OTU_1277	0	44	0	0	0	0	0	0	0	0	0	0	0	0	0	0	0	0	1	0	0	0	0	0	0	0	0	3	0	0	0
OTU_1278	0	57	0	0	0	0	0	0	0	0	0	0	0	0	0	0	0	0	0	0	0	4	0	0	1	3	0	3	1	0	0
OTU_1279	0	0	4	0	0	0	0	0	0	0	0	0	0	0	0	0	0	0	0	29	9	3	20	7	15	14	5	16	8	24	10
OTU_128	0	26	3	0	0	0	0	0	24	0	0	0	0	0	0	0	0	0	0	0	0	0	0	0	0	0	0	0	0	0	0
OTU_1281	1	49	0	12	0	0	0	0	0	0	0	0	0	0	0	0	0	0	0	0	0	0	0	0	0	0	0	0	0	0	0
OTU_1282	0	43	0	0	0	0	0	0	0	0	0	0	0	0	0	0	0	0	0	12	6	7	11	3	2	6	7	8	5	11	2
OTU_1283	0	43	0	0	0	0	0	0	0	0	0	0	0	0	0	0	0	0	0	0	0	0	0	0	0	0	0	0	0	0	0
OTU_1284	4	42	0	0	0	0	0	0	0	0	0	0	0	0	0	0	0	0	0	0	1	2	15	0	7	1	0	2	4	2	3
OTU_1285	0	39	0	0	0	0	0	0	0	0	0	0	0	0	0	0	0	0	0	0	0	0	0	0	0	0	0	0	0	0	0
OTU_1286	0	31	0	0	0	0	0	0	0	0	0	0	0	0	0	0	0	0	6	0	0	0	0	0	0	0	1	0	2	0	0
OTU_1287	2	117	25	17	59	0	0	1	0	0	0	0	0	0	0	4	0	0	2	46	25	32	31	22	21	35	21	36	39	34	12
OTU_1288	0	43	0	0	0	0	0	0	0	0	0	0	0	0	0	0	0	0	0	0	0	0	0	0	8	0	0	1	0	0	0
OTU_1289	0	0	0	0	0	0	0	0	0	0	0	0	0	0	0	0	0	0	0	7	3	3	5	2	7	1	1	7	19	8	0
OTU_129	1	38	0	0	0	0	0	0	0	0	0	0	0	0	0	0	0	0	0	0	0	0	0	0	0	0	0	0	0	0	0
OTU_1290	44	0	0	0	0	0	0	0	0	0	0	0	0	0	0	0	0	0	0	2	0	0	6	0	0	3	0	0	0	0	0
OTU_1291	10	30	0	0	0	0	0	0	0	0	0	0	0	0	0	0	0	0	0	3	0	0	7	3	0	3	0	1	2	0	0
OTU_1292	0	36	0	0	70	51	0	0	0	0	1	0	0	23	0	0	0	0	21	0	0	0	0	0	0	0	0	0	0	0	0
OTU_1293	9	33	0	0	0	0	0	1	0	0	0	0	0	0	0	0	0	0	0	27	39	15	19	9	14	13	11	35	9	31	6
OTU_1294	0	38	0	0	0	0	0	0	0	0	0	0	0	0	0	0	0	0	0	0	0	0	0	0	0	0	0	0	0	0	0
OTU_1295	0	29	0	0	0	0	0	0	0	0	0	0	0	0	0	0	0	0	0	0	6	0	0	0	0	0	0	0	1	0	0
OTU_1296	0	30	0	1	0	0	0	0	0	0	0	0	0	9	0	0	0	0	0	2	0	1	0	0	0	0	0	2	0	0	0
OTU_1297	16	31	0	0	0	0	0	0	0	0	0	0	0	0	0	0	0	0	8	0	1	0	0	0	0	0	0	0	0	0	0
OTU_1298	54	9	19	29	4	57	14	17	20	2	0	13	11	59	0	0	37	0	35	55	74	65	94	27	43	67	17	57	44	38	26
OTU_1299	0	39	0	0	0	0	0	0	0	0	0	0	0	0	0	0	0	0	0	0	0	0	0	0	0	2	0	0	0	0	0
OTU_13	38	39	11	27	49	0	42	86	0	0	0	0	0	0	0	118	0	0	112	4	0	0	0	0	0	0	5	0	0	4	0
OTU_130	0	29	6	6	0	0	0	0	1	0	22	0	0	0	0	0	0	0	0	0	0	0	0	0	0	0	0	0	0	0	0
OTU_1300	4	39	0	1	0	0	0	0	0	0	0	0	0	0	0	0	0	0	59	20	14	23	19	5	30	24	9	10	12	21	11
OTU_1301	0	29	1	0	0	0	0	0	0	0	0	0	0	0	0	0	0	0	0	0	0	0	0	0	0	0	0	0	0	0	0
OTU_1302	0	0	0	0	0	0	0	0	0	0	0	0	0	0	0	0	0	0	0	6	7	2	5	2	8	10	7	9	0	0	0
OTU_1303	8	26	1	0	0	0	0	0	0	0	0	0	0	0	0	0	0	0	0	14	11	21	23	1	13	10	5	9	11	12	2
OTU_1304	0	0	0	0	0	0	0	0	0	0	0	0	0	0	0	0	0	0	0	0	6	0	4	2	6	8	0	0	4	2	5
OTU_1305	0	24	0	0	0	0	0	0	0	0	0	0	0	0	0	0	0	0	0	0	0	1	0	0	0	0	0	0	0	0	0
OTU_1306	0	25	1	0	0	0	0	0	0	0	0	0	0	0	0	0	0	0	0	0	0	0	0	0	0	0	0	0	0	0	0
OTU_1307	0	29	0	0	0	0	0	0	0	0	0	0	0	0	0	0	0	0	0	0	0	0	0	0	0	0	0	0	0	0	0
OTU_1308	1	29	0	0	0	0	0	0	0	0	0	0	0	0	0	0	0	0	0	0	8	5	0	0	2	4	0	5	0	2	0
OTU_131	1	28	0	0	0	0	0	0	0	0	0	0	0	0	0	0	0	0	0	0	0	0	0	0	0	0	0	0	0	0	0
OTU_1310	33	0	0	0	0	9	0	0	0	0	0	0	0	0	0	0	0	0	0	180	186	123	148	45	115	88	50	100	90	133	55
OTU_1312	14	27	5	0	0	0	0	0	0	0	0	0	0	0	0	0	0	0	0	0	0	0	0	0	0	0	0	0	0	0	0
OTU_1313	0	25	0	66	0	0	0	0	0	0	0	0	0	0	0	0	0	0	0	0	0	0	2	0	0	1	0	0	0	0	0
OTU_1314	19	0	16	23	0	1	0	2	1	0	0	0	0	35	1	0	0	0	2	25	29	20	14	5	3	13	13	21	5	23	4
OTU_1315	0	0	0	0	0	0	0	0	0	0	0	0	0	0	0	0	0	0	0	4	0	0	13	0	0	6	3	2	0	7	0
OTU_1316	27	0	49	0	45	0	0	0	0	40	0	0	0	0	150	76	0	0	40	0	13	6	8	3	18	0	1	0	2	15	0
OTU_1317	0	0	0	0	0	0	0	0	0	0	0	0	0	0	0	0	0	0	0	4	28	18	11	0	13	5	0	0	3	0	0
OTU_1319	0	0	0	0	0	0	0	0	0	0	0	0	0	0	0	0	0	0	0	0	0	10	0	9	0	0	5	0	0	6	0
OTU_1320	34	0	0	0	0	0	0	0	0	0	0	0	0	0	0	0	0	0	0	0	0	0	0	0	0	0	0	0	1	0	0
OTU_1321	26	0	5	1	0	0	0	1	1	0	0	0	0	0	0	0	0	2	0	0	0	0	0	0	0	0	0	0	0	0	0
OTU_1322	5	26	0	0	0	0	0	13	0	0	0	19	0	0	0	0	150	0	0	7	0	0	0	0	0	0	0	0	0	0	0
OTU_1323	4	32	5	3	0	2	3	3	6	4	0	0	9	3	0	7	0	0	0	33	40	43	47	10	27	27	22	40	38	30	17
OTU_1325	0	0	0	0	0	0	0	0	0	0	0	0	0	0	0	0	0	0	0	8	3	2	1	0	9	0	3	0	0	2	2
OTU_1326	15	0	7	0	0	28	0	0	0	0	0	0	46	0	0	0	0	0	0	9	6	6	4	0	0	6	1	3	1	3	3
OTU_1327	329	0	2	28	0	8	17	0	0	0	25	0	17	0	0	0	0	10	24	12	24	12	8	5	5	16	6	6	5	14	6
OTU_1328	0	24	0	0	0	0	0	0	0	0	0	0	0	0	0	0	0	0	0	0	0	0	0	0	0	0	0	0	0	0	0
OTU_1329	9	21	4	4	0	0	0	45	67	0	0	0	0	0	0	0	4	3	6	14	18	32	29	13	26	16	12	24	14	28	19
OTU_133	0	39	7	0	0	24	0	0	0	0	0	0	0	0	0	0	0	0	0	0	0	0	0	0	0	0	0	0	0	0	0
OTU_1330	0	0	0	0	0	0	0	0	0	0	0	0	0	0	0	0	0	0	0	8	3	0	1	0	5	6	6	3	3	12	3
OTU_1331	0	0	0	0	0	0	0	0	0	0	0	0	0	0	0	0	0	0	0	0	0	0	9	1	0	0	0	0	0	11	0
OTU_1332	22	0	0	0	0	0	0	0	0	0	0	0	0	0	0	0	0	0	0	0	0	0	0	0	0	0	0	0	0	0	0
OTU_1333	6	24	0	0	0	0	0	0	0	0	0	0	0	0	0	0	0	0	0	0	0	0	0	0	0	0	0	0	0	0	0
OTU_1334	0	0	0	0	0	0	0	0	0	0	0	0	0	0	0	58	0	62	0	2	11	7	4	0	2	9	0	0	1	4	1
OTU_1335	0	0	0	0	0	0	0	0	0	0	0	0	0	0	0	0	0	0	0	5	0	8	10	25	9	6	6	9	7	16	4
OTU_1336	30	0	9	20	40	1	1	0	0	0	0	0	0	0	0	0	1	0	0	31	41	34	39	13	28	47	24	47	20	44	9
OTU_1337	22	0	0	23	0	0	135	0	0	0	0	0	0	0	0	0	0	0	0	2	9	0	5	2	2	6	3	2	0	9	2
OTU_1338	100	78	74	172	43	0	0	1	0	0	0	0	53	0	0	23	0	0	0	244	248	247	269	96	191	202	138	178	253	347	100
OTU_1339	20	0	0	0	0	1	0	0	0	0	0	0	0	0	1	0	0	0	0	1	0	0	0	0	7	1	1	1	0	2	0
OTU_134	0	36	6	0	0	0	0	0	0	0	0	0	0	0	0	0	0	0	0	0	0	0	0	0	0	0	0	0	0	0	0
OTU_1340	16	0	8	0	87	0	75	0	2	0	23	0	0	0	0	0	0	0	17	0	0	0	0	10	0	0	0	0	0	0	0
OTU_1342	3	22	0	0	0	0	0	0	0	0	0	0	0	0	0	0	0	0	0	0	0	0	0	0	4	0	0	0	0	0	0
OTU_1343	0	0	0	0	0	0	0	0	0	0	0	0	0	0	0	0	0	0	0	3	5	7	15	1	3	1	5	4	0	11	0
OTU_1344	4	1	1	0	0	0	2	38	0	0	0	0	0	0	0	0	0	0	1	33	25	27	50	8	17	50	12	39	50	49	34
OTU_1345	1	0	0	1	0	0	0	0	0	0	0	0	91	0	0	0	0	0	0	19	32	12	19	4	23	27	18	9	15	18	2
OTU_1346	0	0	0	0	0	0	0	0	0	0	0	0	0	0	0	0	0	0	0	5	5	4	0	0	5	3	0	4	1	4	0
OTU_1347	18	0	0	0	0	0	0	0	0	0	0	0	0	0	0	0	0	0	0	0	0	0	0	0	0	0	0	0	0	0	0
OTU_1349	19	0	0	1	0	0	0	0	0	0	0	0	0	0	0	0	1	0	0	0	1	11	0	0	0	0	0	0	0	0	0
OTU_135	1	33	0	0	0	0	0	0	0	0	0	0	0	0	0	0	0	0	0	3	7	5	6	0	4	6	1	7	8	15	1
OTU_1350	0	24	9	3	0	0	0	0	0	0	0	0	0	0	0	0	0	0	22	15	21	22	6	13	4	12	6	5	1	9	6
OTU_1351	6	24	4	2	0	0	0	0	0	0	0	2	0	2	0	1	0	0	5	0	0	0	0	0	0	0	0	0	0	0	0
OTU_1352	0	0	0	0	0	0	0	0	0	0	0	0	0	0	0	0	0	0	0	2	5	1	2	0	3	0	2	9	0	1	1
OTU_1353	23	0	7	57	0	0	0	0	0	0	0	0	0	0	0	0	0	0	22	269	306	280	231	85	200	244	113	265	224	244	123
OTU_1355	0	0	0	0	0	0	50	0	0	0	0	0	0	0	0	0	0	0	0	0	0	0	0	22	0	0	0	0	0	0	0
OTU_1357	13	0	0	0	0	0	0	0	0	0	0	0	0	0	0	0	0	0	0	1	0	1	0	2	0	2	1	0	0	0	0
OTU_1359	51	0	7	0	0	0	0	73	0	0	0	0	0	0	0	0	0	0	0	0	0	0	0	0	0	0	0	0	0	2	0
OTU_136	0	30	0	0	6	0	0	0	0	7	34	7	0	0	0	0	0	0	1	1	0	0	0	0	0	0	0	0	0	0	0
OTU_1360	17	0	0	0	0	0	0	0	0	0	0	0	0	0	0	0	0	0	0	0	0	0	0	0	1	3	0	0	0	0	0
OTU_1361	13	0	0	1	0	0	0	0	0	0	0	0	0	0	0	0	0	0	0	7	3	2	3	3	3	3	4	0	13	2	4
OTU_1362	117	112	32	155	74	80	147	33	99	51	0	0	46	80	0	0	0	0	0	239	225	188	267	102	175	208	100	148	127	225	89
OTU_1364	1296	237	234	220	5	42	0	53	110	0	45	22	0	28	0	0	0	72	221	43	82	26	31	29	31	17	25	12	27	55	9
OTU_1365	0	17	0	5	0	0	0	0	1	0	0	0	0	1	0	0	0	0	0	18	16	25	17	3	15	15	16	7	7	32	15
OTU_1366	0	0	0	0	0	0	0	0	0	0	0	0	0	0	0	0	0	0	0	0	0	12	1	0	5	0	2	6	4	0	0
OTU_1368	13	0	0	0	0	0	0	0	0	0	0	0	0	0	0	0	0	0	0	7	6	2	3	4	2	8	3	0	0	12	8
OTU_1369	3	0	2	0	0	0	0	0	0	0	0	0	0	0	0	0	0	0	0	16	19	13	21	5	9	13	5	24	18	13	1
OTU_137	0	36	0	0	0	0	0	0	0	0	0	0	0	0	0	0	0	0	0	0	0	0	0	0	0	0	0	0	0	0	0
OTU_1370	0	0	1	0	0	0	0	0	0	0	0	0	0	0	0	0	0	0	0	19	21	8	21	0	15	8	6	16	16	39	11
OTU_1371	13	0	1	13	19	0	0	0	40	0	0	0	51	0	0	0	0	0	0	0	0	3	0	0	0	0	0	0	17	0	0
OTU_1372	13	0	0	0	0	0	0	0	0	0	0	0	0	0	0	0	0	0	0	0	0	0	0	0	0	0	0	0	0	0	0
OTU_1373	17	0	9	0	0	0	0	0	0	0	0	0	0	0	0	0	0	0	0	0	0	0	0	0	0	0	0	0	0	0	0
OTU_1374	15	0	0	0	0	0	0	0	0	0	0	0	0	0	0	0	0	0	0	0	0	0	0	0	0	0	0	0	0	0	0
OTU_1375	17	0	1	0	0	0	0	0	0	0	0	0	0	0	0	0	0	0	0	0	0	0	0	0	0	0	0	0	0	0	0
OTU_1376	15	0	0	0	0	0	0	0	0	0	0	0	0	0	0	0	0	0	0	0	5	0	10	3	0	4	0	0	0	3	0
OTU_1377	20	0	2	7	0	0	0	1	0	0	1	0	1	0	0	0	1	0	1	1	0	0	0	1	1	0	0	0	2	4	1
OTU_1378	0	22	0	0	0	0	0	0	0	0	0	0	0	0	0	0	0	0	0	0	0	0	0	0	0	0	0	0	0	0	0
OTU_1379	2	16	9	0	0	0	0	0	0	0	0	0	0	0	0	0	0	0	0	21	10	13	12	4	3	16	8	4	11	17	5
OTU_138	0	26	0	0	0	0	0	0	0	0	0	0	0	0	0	0	0	0	0	0	7	0	7	0	0	1	0	0	0	4	0
OTU_1380	0	14	0	0	0	0	0	0	0	0	0	0	0	0	0	0	0	0	0	0	0	0	0	0	0	0	0	0	0	0	0
OTU_1381	0	57	0	0	0	0	0	0	0	0	0	0	0	0	0	0	0	0	0	1	0	2	2	0	0	0	1	0	0	4	0
OTU_1382	0	0	13	0	0	0	0	0	0	0	0	0	0	0	0	0	0	0	0	0	0	0	0	0	0	0	0	0	0	0	0
OTU_1383	1	0	2	1	0	0	4	2	0	0	0	0	0	0	0	0	0	0	0	26	20	18	16	8	19	15	14	8	25	18	11
OTU_1384	0	0	0	0	0	0	0	0	0	0	0	0	0	0	0	0	0	0	0	0	7	0	0	0	0	1	0	2	6	3	5
OTU_1385	0	0	0	2	0	0	0	0	0	0	0	0	0	0	0	0	0	0	0	6	2	16	5	0	4	5	0	1	0	8	0
OTU_1386	87	0	26	7	11	65	0	3	1	1	1	3	0	2	0	4	0	55	149	86	97	98	77	37	62	100	38	74	57	101	44
OTU_1387	0	0	0	0	0	0	0	0	0	0	0	0	0	0	0	0	0	0	0	0	0	1	4	5	0	5	0	0	0	3	0
OTU_1388	0	0	0	0	0	0	0	0	0	0	0	0	0	0	0	0	0	0	0	0	3	7	10	0	0	3	0	0	9	1	0
OTU_1389	7	1	2	0	57	1	0	0	0	0	0	0	1	0	0	0	0	0	0	22	11	34	38	5	13	41	12	29	23	36	12
OTU_139	2	23	6	2	0	0	0	1	0	0	0	0	1	0	0	0	0	0	14	1	0	0	0	0	0	0	0	0	0	0	0
OTU_1390	34	0	0	0	2	36	0	43	0	0	0	0	0	0	0	0	0	0	0	16	0	0	0	0	0	0	0	0	0	0	0
OTU_1391	11	0	1	1	0	0	0	0	0	0	0	0	0	0	0	0	0	0	0	17	14	3	4	2	11	6	1	3	23	10	8
OTU_1392	0	0	0	0	0	0	0	1	0	0	0	0	0	0	0	93	0	0	0	0	7	6	4	1	0	3	0	14	0	1	0
OTU_1393	3	1	44	0	0	0	0	0	0	0	0	0	0	0	1	0	0	0	0	17	8	5	5	7	8	16	3	1	3	8	10
OTU_1394	0	0	0	0	0	0	0	0	0	0	0	0	0	0	0	0	0	0	0	0	0	7	10	0	1	7	0	0	0	0	0
OTU_1397	14	0	0	0	0	0	0	0	0	0	0	0	0	0	0	0	0	0	0	0	0	0	0	0	0	0	0	0	0	0	0
OTU_1398	12	0	0	0	0	0	0	0	0	0	0	0	0	0	0	0	0	0	0	1	0	0	0	3	3	0	0	1	0	2	0
OTU_1399	14	0	0	0	0	0	0	0	0	0	0	0	0	0	0	0	0	0	0	0	0	0	0	0	0	0	0	0	0	0	0
OTU_14	418	664	50	412	587	644	764	556	878	343	335	486	580	434	440	273	923	638	409	60	7	3	1	16	14	1	1	6	0	4	4
OTU_140	3	30	3	0	0	0	0	0	0	0	0	0	0	0	0	0	0	0	23	0	0	0	0	0	0	0	0	0	0	0	0
OTU_1400	12	0	0	0	0	0	0	0	0	0	0	0	0	0	0	0	0	0	0	0	0	0	0	0	0	0	0	0	0	0	0
OTU_1401	16	0	6	0	0	0	0	0	0	0	0	0	0	0	0	0	0	0	0	0	0	0	0	0	1	4	1	0	2	0	0
OTU_1402	19	0	1	1	0	0	0	0	0	0	0	0	0	0	0	0	0	0	0	2	4	0	0	0	0	0	0	0	0	1	0
OTU_1403	15	0	0	0	0	2	0	0	0	0	0	0	0	0	0	0	0	0	0	1	0	1	0	0	3	4	0	0	0	0	0
OTU_1405	14	0	0	0	0	0	0	0	0	0	0	0	0	0	0	0	0	0	0	0	0	0	0	0	0	0	0	0	0	0	0
OTU_1406	0	13	0	0	0	0	0	0	0	0	0	0	0	0	0	0	0	0	0	0	0	0	1	2	0	2	0	0	0	0	0
OTU_1407	0	0	0	0	0	0	0	0	0	0	0	0	0	0	0	0	0	0	0	5	0	2	0	0	2	5	0	7	0	2	0
OTU_1409	12	0	0	33	0	0	10	0	0	1	2	9	0	0	0	0	4	0	0	0	0	0	0	0	0	0	0	0	0	0	0
OTU_141	0	30	0	18	0	0	0	31	0	0	0	0	0	0	0	0	0	0	0	0	0	0	0	0	0	0	0	0	0	0	0
OTU_1410	10	0	0	0	0	0	0	0	0	0	0	0	0	0	0	0	0	0	0	2	0	3	0	1	0	3	2	9	0	4	2
OTU_1411	15	0	0	0	0	0	0	0	0	0	0	0	0	0	0	0	0	0	0	0	0	0	0	0	0	3	0	0	0	0	0
OTU_1412	10	0	1	0	0	0	0	0	0	0	0	0	0	0	0	0	0	0	0	0	0	0	0	0	0	0	0	0	0	0	0
OTU_1413	12	0	0	0	0	0	0	0	0	0	0	0	0	0	0	0	0	0	0	0	0	0	0	0	0	0	0	0	0	0	0
OTU_1414	12	0	0	0	0	0	0	0	0	0	0	0	0	0	0	0	0	0	0	0	0	0	0	0	0	0	0	0	0	0	0
OTU_1416	25	1	1	0	0	0	0	0	0	0	0	1	0	0	1	0	0	0	0	0	0	0	0	0	1	0	0	0	2	0	4
OTU_1417	36	0	0	0	0	0	0	0	0	0	16	0	0	0	0	0	0	0	0	0	0	0	0	0	0	0	0	3	0	0	0
OTU_1418	22	0	0	0	0	0	0	0	0	0	0	0	0	0	0	0	0	0	0	0	0	0	0	0	0	0	0	0	0	0	0
OTU_1419	12	0	0	0	0	0	0	0	0	0	0	0	0	0	0	0	0	0	0	0	0	0	0	0	0	0	0	0	0	0	0
OTU_142	38	27	3	3	0	0	0	22	0	0	0	0	0	0	0	0	0	0	0	0	0	0	0	1	0	0	0	0	0	0	0
OTU_1420	29	24	1	10	0	0	0	1	0	0	0	0	0	0	0	0	0	0	0	3	7	13	5	6	1	0	14	2	10	3	3
OTU_1421	15	0	5	0	0	0	0	0	0	0	0	0	0	0	0	0	0	0	0	0	5	2	1	0	4	2	1	0	0	1	0
OTU_1422	12	1	0	6	0	4	0	1	0	0	0	0	0	19	0	0	0	10	1	0	0	0	0	0	0	0	0	0	0	0	0
OTU_1423	11	0	0	0	0	0	0	0	0	0	0	0	0	0	0	0	0	0	0	0	0	0	0	0	0	0	0	0	0	0	0
OTU_1424	98	91	40	33	18	45	14	11	52	112	0	0	122	33	0	60	0	0	0	406	432	434	432	112	364	331	221	402	376	458	157
OTU_1426	0	0	0	0	0	0	0	0	0	0	0	0	0	0	0	0	0	0	0	12	4	6	4	1	1	4	6	3	1	0	5
OTU_1427	0	0	0	0	0	0	0	0	0	1	0	0	0	0	0	0	0	0	0	17	46	20	37	1	5	6	7	11	15	9	11
OTU_1428	24	37	11	2	0	2	0	0	32	0	0	0	0	0	0	0	0	0	14	36	78	63	36	26	46	72	27	41	28	64	27
OTU_1429	0	0	2	0	0	0	0	0	0	0	0	22	0	0	0	0	0	0	0	6	10	7	11	0	6	0	3	8	14	7	4
OTU_143	17	25	0	0	0	0	0	0	0	0	0	0	0	0	0	0	0	0	0	0	0	0	1	0	0	0	0	0	0	0	0
OTU_1430	0	0	0	0	0	0	0	0	0	0	0	0	0	0	0	0	0	0	0	1	0	0	5	0	0	4	2	0	7	2	3
OTU_1431	2	0	0	0	0	0	0	0	0	0	0	0	0	0	0	0	0	0	0	0	0	0	0	18	0	0	0	0	0	0	0
OTU_1432	0	0	0	1	0	0	0	0	0	0	0	0	0	0	0	0	0	0	0	4	3	6	12	0	14	0	0	4	0	0	0
OTU_1433	0	0	0	1	0	0	0	0	0	0	0	0	0	0	0	0	0	0	2	2	4	1	0	0	5	0	0	10	3	4	0
OTU_1434	0	45	7	0	0	0	0	33	0	0	0	0	0	0	0	0	0	0	0	34	39	8	19	7	10	29	23	5	15	17	9
OTU_1435	8	0	15	9	0	26	19	0	9	0	0	49	19	0	0	0	0	0	33	26	70	44	51	20	20	20	21	31	41	39	27
OTU_1436	66	0	0	0	0	0	0	0	20	0	0	0	0	0	0	0	0	0	0	2	9	7	10	3	10	3	0	7	0	16	1
OTU_1437	12	0	0	30	0	43	0	0	0	0	0	0	0	0	0	0	0	0	2	49	29	46	27	11	28	11	8	13	19	47	16
OTU_1439	39	0	0	0	0	0	0	0	2	0	0	0	0	0	0	2	0	0	0	0	0	0	0	0	0	0	0	0	0	0	0
OTU_144	1	47	4	0	0	0	0	0	0	0	0	0	0	0	0	0	1	0	43	0	0	0	0	0	0	0	0	0	2	0	0
OTU_1440	0	36	0	0	0	0	0	0	0	0	0	0	0	0	0	0	0	0	0	0	0	0	0	0	0	0	0	0	0	0	0
OTU_1441	0	0	0	0	0	0	0	0	0	0	0	0	0	0	0	0	0	0	0	2	0	11	13	0	0	3	0	0	2	5	0
OTU_1443	7	52	32	16	5	2	1	8	11	0	0	3	0	0	0	0	26	0	1	8	4	10	1	0	0	2	3	1	8	4	5
OTU_1444	0	0	0	0	0	0	0	0	0	0	0	0	0	0	0	0	0	0	0	2	15	6	7	7	20	8	9	13	8	12	1
OTU_1445	0	26	0	0	0	0	0	0	0	0	0	0	0	0	0	0	0	0	0	0	0	0	0	0	0	0	0	0	0	0	0
OTU_1446	0	38	0	0	0	0	0	0	0	0	0	0	0	0	0	0	0	0	0	0	0	0	0	0	0	0	0	0	0	0	0
OTU_1447	0	36	0	0	0	0	0	0	0	0	0	0	0	0	0	0	0	0	0	3	5	0	0	0	1	0	0	0	2	0	0
OTU_1448	0	0	28	0	0	0	0	0	0	0	0	0	0	0	0	0	0	0	17	4	11	0	0	0	0	0	0	0	0	0	0
OTU_1449	24	0	0	1	0	0	0	0	0	0	0	0	0	0	0	0	0	0	0	2	0	0	1	0	0	2	0	6	2	5	0
OTU_145	0	21	0	0	0	0	0	0	0	0	0	0	0	0	0	0	0	0	0	0	0	0	0	0	0	0	0	0	0	0	0
OTU_1450	0	75	0	0	0	0	0	0	0	0	0	0	0	0	0	0	0	0	0	0	0	0	0	0	0	0	0	0	0	0	0
OTU_1451	0	0	0	0	0	0	0	0	0	0	0	0	0	0	0	1	0	0	0	0	11	0	11	0	6	0	1	0	0	16	0
OTU_1452	17	0	0	4	0	0	1	0	1	13	10	0	0	0	0	0	0	0	0	9	0	1	0	0	0	0	5	1	0	0	0
OTU_1453	18	0	0	22	0	0	0	0	0	0	0	0	0	0	0	0	0	0	0	3	0	0	0	0	0	0	0	0	0	0	0
OTU_1454	0	0	0	14	0	23	0	0	0	0	0	0	0	0	0	0	0	0	0	7	2	11	5	1	7	10	6	3	6	6	0
OTU_1455	24	14	4	4	10	0	10	80	17	0	9	0	0	0	0	0	0	41	30	2	0	0	0	0	0	0	1	0	0	2	0
OTU_1456	0	0	0	0	0	0	0	0	0	0	0	0	0	0	0	0	0	0	0	1	23	14	9	6	12	4	4	7	0	9	3
OTU_1458	0	0	17	28	0	0	0	0	0	11	0	0	10	0	0	0	0	0	0	2	0	0	0	0	0	0	0	0	0	0	0
OTU_1459	195	50	11	26	0	21	10	1	47	42	14	9	30	17	6	8	62	17	19	7	0	0	0	0	0	0	0	0	0	0	0
OTU_146	0	19	0	0	0	0	0	0	0	0	0	0	0	0	0	0	0	0	0	0	0	0	0	0	0	0	0	0	0	0	0
OTU_1460	10	0	6	56	0	0	0	0	0	0	0	0	0	0	0	0	0	0	1	26	20	6	7	3	8	7	7	0	4	13	12
OTU_1462	0	0	0	0	0	0	0	0	0	0	0	0	0	0	0	0	0	0	0	0	0	0	0	22	0	0	0	0	0	0	0
OTU_1463	0	0	34	0	0	0	0	0	0	0	0	0	0	0	0	0	0	0	0	0	0	0	0	0	0	0	0	0	0	0	0
OTU_1464	0	0	29	0	0	0	0	0	0	0	0	0	0	0	0	0	0	0	0	0	0	0	0	0	0	0	0	0	0	0	0
OTU_1465	0	0	25	0	0	0	0	0	0	0	0	0	0	0	0	0	0	0	0	0	0	0	0	0	0	0	0	0	0	0	0
OTU_1466	0	0	27	0	0	0	0	0	0	0	0	0	0	0	0	0	0	0	0	0	0	0	2	0	0	1	0	2	0	1	0
OTU_1467	0	0	17	0	0	0	0	0	0	0	0	0	0	0	0	0	0	0	0	0	0	0	0	0	0	0	0	0	0	0	0
OTU_1468	0	0	14	0	0	0	0	0	0	0	0	0	0	0	0	0	0	0	0	0	0	0	0	0	0	0	0	0	0	0	0
OTU_1469	34	0	0	10	0	4	0	43	3	0	2	0	0	0	0	0	0	1	4	0	0	0	0	0	0	0	0	0	0	0	0
OTU_1470	1	0	18	0	0	0	0	5	0	1	0	0	0	0	0	0	3	1	12	0	0	0	0	0	0	0	0	0	0	0	0
OTU_1471	0	0	18	0	0	0	0	0	0	0	0	0	0	0	0	0	0	0	0	1	0	0	0	1	0	0	0	0	1	5	0
OTU_1472	9	0	13	0	0	0	0	0	1	0	0	0	0	0	0	0	0	1	0	0	0	0	0	0	0	0	0	0	0	0	0
OTU_1473	0	0	14	0	0	0	0	0	0	0	0	0	0	0	0	0	0	0	76	0	0	0	0	0	0	0	0	0	0	0	0
OTU_1474	1	0	16	0	0	0	0	0	0	0	0	0	0	0	0	0	0	0	0	1	3	0	0	0	0	0	4	0	0	0	0
OTU_1475	0	0	13	0	0	0	0	0	0	0	0	0	0	0	0	0	0	0	64	0	1	0	0	0	0	0	0	0	0	0	0
OTU_1476	0	0	20	0	0	0	0	0	0	0	0	0	0	0	0	0	0	0	1	0	0	0	0	0	0	0	0	0	0	0	0
OTU_1477	2	0	17	1	0	0	1	0	1	0	1	30	0	48	0	0	0	0	0	10	17	25	21	4	22	8	13	19	14	14	8
OTU_1478	6	0	13	50	0	0	0	0	0	0	0	0	0	0	0	0	0	0	0	0	0	0	0	0	0	0	0	0	0	0	0
OTU_1479	0	0	11	0	0	0	0	0	0	0	0	0	0	0	0	0	0	0	0	0	0	0	0	0	0	0	0	0	0	0	0
OTU_148	0	21	0	1	0	0	0	0	0	0	0	0	0	0	0	0	0	0	0	0	0	0	0	0	0	0	0	0	0	0	0
OTU_1480	38	1	28	1	0	1	0	2	0	0	0	0	0	0	0	24	2	0	29	15	17	8	27	3	14	8	9	4	5	8	3
OTU_1481	0	59	0	0	0	0	0	0	0	0	0	0	0	0	0	0	0	0	0	0	0	0	0	0	0	0	0	0	0	0	0
OTU_1482	6	0	20	0	15	0	3	8	0	0	4	9	0	0	10	0	39	9	0	10	5	0	0	0	0	0	0	0	0	0	4
OTU_1483	0	0	21	2	0	0	0	1	0	0	0	0	0	0	0	0	0	0	27	0	0	0	0	0	0	0	0	0	0	0	0
OTU_1484	0	0	13	0	0	0	0	0	0	0	0	0	0	0	0	0	0	0	0	0	0	0	0	0	0	0	0	0	0	0	0
OTU_1485	0	0	17	0	0	0	0	0	0	0	0	0	1	0	0	0	0	0	0	0	0	0	0	0	4	0	0	1	0	0	0
OTU_1486	0	0	0	0	0	0	0	0	0	0	0	0	0	0	0	0	0	0	0	0	0	0	13	0	0	0	0	1	0	0	0
OTU_1487	0	0	27	0	0	0	0	0	0	0	0	0	0	0	0	0	0	0	0	0	2	0	0	0	2	0	0	0	0	0	0
OTU_1488	7	36	0	0	0	0	0	0	0	0	0	0	0	0	0	0	0	0	0	0	0	0	0	0	0	0	0	0	0	0	0
OTU_1489	3	0	14	2	0	0	0	0	0	0	0	0	0	0	1	0	0	0	1	0	0	0	0	0	0	0	0	0	0	0	0
OTU_149	0	22	0	0	0	0	0	0	0	0	0	0	0	0	0	0	0	0	0	0	0	0	0	0	0	0	0	0	0	0	0
OTU_1490	5	0	0	0	0	0	0	0	0	0	0	0	0	0	0	0	0	0	0	2	0	4	6	0	1	4	0	1	3	3	2
OTU_1491	0	27	0	0	0	0	0	0	0	0	0	0	0	0	0	0	0	0	0	0	0	0	0	0	0	0	0	8	0	0	0
OTU_1492	14	0	4	25	17	37	150	46	70	17	7	18	57	12	16	60	28	36	26	1	0	0	0	0	0	0	0	0	0	0	0
OTU_1493	0	0	12	0	0	0	0	0	0	0	0	0	0	0	0	0	0	0	0	0	0	0	0	0	0	0	0	0	0	0	0
OTU_1494	0	0	26	0	0	0	0	0	0	0	0	0	0	0	0	0	0	0	0	0	0	0	0	0	0	0	0	0	0	0	0
OTU_1495	0	50	1	0	0	0	0	0	0	0	0	0	0	0	0	0	0	0	0	0	0	3	0	0	1	1	0	4	0	0	0
OTU_1496	13	0	0	0	0	0	0	0	0	0	0	0	0	0	0	0	0	0	0	0	0	0	0	0	0	0	0	0	0	0	0
OTU_1497	0	0	12	0	0	0	0	0	0	0	0	0	0	0	0	0	0	0	1	0	0	0	0	0	0	0	0	0	0	0	0
OTU_1498	12	0	0	0	0	0	0	0	0	0	0	0	0	0	0	0	0	0	0	0	0	0	0	0	0	0	0	0	0	0	0
OTU_1499	41	0	0	0	0	0	0	0	0	0	0	39	0	0	0	0	0	0	0	0	0	0	0	0	0	0	0	0	0	0	0
OTU_15	833	700	154	554	54	384	396	431	455	39	203	130	118	217	167	139	431	392	442	317	248	216	257	59	216	199	162	217	130	315	102
OTU_150	1	28	1	0	0	0	0	0	0	0	0	0	0	0	0	0	0	0	0	2	0	0	0	0	3	0	0	0	0	0	1
OTU_1500	0	2	0	0	56	24	73	0	0	0	0	0	0	0	0	0	0	0	0	0	0	0	0	9	0	0	0	0	0	0	0
OTU_1501	0	0	0	0	0	0	0	58	0	0	18	0	0	0	0	0	0	0	0	6	0	0	0	0	0	0	0	0	0	0	0
OTU_1502	26	0	0	0	9	52	1	115	87	0	0	0	0	0	0	0	0	96	68	7	0	0	0	0	5	0	0	0	0	0	0
OTU_1503	6	0	2	5	0	1	0	4	4	0	17	0	3	0	0	73	0	0	3	0	2	0	4	0	0	0	0	1	2	4	0
OTU_1504	0	35	0	0	95	0	0	0	0	42	0	4	0	0	0	0	0	0	0	3	0	0	0	0	0	0	0	0	0	0	7
OTU_1505	0	0	39	0	0	0	0	0	0	0	0	0	0	0	0	0	0	0	41	0	0	0	0	0	0	0	0	0	0	0	0
OTU_1506	13	0	0	0	0	0	0	0	0	0	0	0	0	0	0	0	0	0	0	0	0	0	0	0	0	0	0	0	0	0	0
OTU_1507	46	30	0	18	0	29	42	0	245	0	0	0	0	0	0	20	0	0	0	14	0	0	9	9	0	0	0	0	0	0	0
OTU_1508	0	0	0	1	0	0	0	0	135	0	0	0	0	0	0	0	0	0	0	0	0	0	0	0	0	0	0	0	0	0	0
OTU_1509	10	0	2334	798	940	433	427	822	834	201	159	305	580	419	707	465	1334	551	1791	358	50	15	15	168	28	21	6	18	10	32	25
OTU_151	1	26	1	0	0	0	0	0	0	0	0	0	1	0	0	0	0	0	0	0	0	0	0	0	0	0	0	0	0	0	0
OTU_1510	1	0	0	55	271	19	0	189	186	162	134	92	71	132	58	170	0	119	487	34	0	0	0	15	0	0	0	0	0	0	0
OTU_1511	0	70	0	48	0	31	0	61	80	0	45	15	0	217	131	61	0	85	448	4	0	0	0	0	1	1	0	1	0	0	0
OTU_1512	3	0	1	1	0	0	0	0	3	69	0	0	2	0	0	2	0	0	0	1	0	0	0	0	0	0	0	0	0	0	0
OTU_1513	0	0	0	0	0	0	0	46	0	0	0	0	0	0	0	0	0	0	0	0	0	0	0	0	0	0	0	0	0	0	0
OTU_1514	2	0	2	40	208	200	199	0	171	13	0	0	0	124	100	0	0	238	81	3	0	0	0	0	1	0	0	0	0	0	0
OTU_1515	3	0	0	34	20	0	23	154	241	102	53	0	0	28	230	96	0	66	167	57	0	0	0	10	0	0	0	0	0	0	0
OTU_1516	20	0	130	0	248	0	216	87	175	0	0	38	10	0	0	0	0	20	270	4	0	0	0	0	0	0	0	0	0	0	0
OTU_1517	510	189	127	69	0	0	72	0	3	0	5	0	0	0	110	0	1	0	286	6	1	0	0	0	1	0	0	0	2	0	0
OTU_1518	2	0	0	0	0	31	62	84	197	0	25	20	78	50	0	91	133	34	159	24	0	0	0	2	1	0	0	0	0	0	0
OTU_1519	0	0	0	0	0	0	0	73	0	0	0	22	0	0	74	0	231	0	0	0	0	0	0	0	0	0	0	0	0	0	0
OTU_1520	245	0	0	29	84	0	56	83	107	49	0	34	60	59	0	0	0	79	125	7	0	0	0	0	0	0	0	0	0	0	0
OTU_1521	0	0	0	0	0	32	23	0	146	0	38	0	97	0	0	0	0	0	133	8	0	0	0	10	0	0	0	0	0	0	0
OTU_1522	14	0	0	0	0	0	267	59	1	0	0	0	0	0	0	0	0	0	0	0	0	0	0	0	0	0	3	0	0	0	0
OTU_1523	17	0	3	12	0	0	174	0	180	1	0	0	0	32	0	0	0	0	64	0	0	0	0	0	0	0	0	0	0	0	0
OTU_1524	0	0	0	0	60	0	0	121	0	64	0	23	0	0	0	66	213	0	47	4	0	0	0	0	5	0	0	0	0	0	0
OTU_1525	0	0	124	0	0	0	0	0	0	0	0	0	0	0	0	0	0	0	254	0	0	0	0	0	0	0	0	0	0	0	0
OTU_1526	23	0	258	58	0	0	0	0	0	0	0	0	0	0	0	0	0	0	231	0	0	0	0	0	0	0	0	0	0	0	0
OTU_1527	5	0	8	2	0	1	0	0	0	0	0	22	0	0	0	1	233	0	0	0	0	0	0	0	0	0	0	0	0	0	0
OTU_1528	0	0	0	22	0	0	0	39	0	0	20	0	0	0	0	163	0	0	0	2	0	0	0	0	0	0	0	0	0	0	0
OTU_1529	21	0	14	4	0	35	36	0	19	1	12	22	5	1	0	18	0	128	0	4	0	0	0	1	1	5	0	0	2	0	5
OTU_153	18	0	2	0	0	10	0	0	0	0	0	0	0	0	0	0	0	45	0	0	0	0	0	0	0	0	0	0	0	0	0
OTU_1530	1	0	16	0	0	0	0	0	0	0	0	0	0	116	64	0	0	0	94	0	0	0	0	0	0	0	0	0	0	0	0
OTU_1531	1	0	4	0	193	0	0	0	0	0	28	0	1	0	0	0	0	0	2	0	0	0	0	0	1	0	0	0	0	0	0
OTU_1532	53	28	58	0	0	0	0	38	79	0	0	0	0	0	0	53	0	31	20	3	0	0	0	0	1	0	0	0	0	0	0
OTU_1533	18	19	0	0	0	0	0	0	129	0	0	0	0	49	0	0	0	0	0	6	0	0	0	0	0	0	0	0	0	0	0
OTU_1534	0	0	73	0	0	0	0	0	0	0	0	0	0	0	0	0	0	0	188	0	0	0	0	0	0	0	0	0	0	0	0
OTU_1535	0	0	0	0	85	28	2	2	1	0	3	1	0	2	0	46	9	0	1	8	0	0	0	0	0	0	0	0	0	0	0
OTU_1536	50	0	7	35	0	0	1	6	1	1	0	14	19	1	1	0	113	0	2	1	0	0	0	0	0	0	0	0	0	0	0
OTU_1537	85	22	94	0	0	24	0	0	0	0	0	0	0	0	0	0	0	0	90	0	0	0	0	0	0	0	0	0	0	0	0
OTU_1538	0	2	0	0	0	0	2	0	186	0	0	0	0	62	0	0	0	0	0	0	0	0	0	0	0	0	0	0	0	0	0
OTU_1539	3	0	0	5	0	0	0	0	0	79	0	0	0	0	0	0	0	0	0	7	0	0	0	0	2	0	0	0	0	0	0
OTU_154	0	22	0	0	0	0	0	0	0	0	0	0	0	0	0	0	0	0	0	0	0	0	0	0	0	0	0	0	0	0	0
OTU_1540	0	0	0	0	0	0	0	0	0	0	0	0	0	0	0	0	0	97	0	0	0	0	0	0	0	0	0	0	0	0	0
OTU_1541	0	0	1	0	0	0	75	0	0	0	0	0	0	0	0	0	0	0	0	8	0	0	0	0	0	0	0	0	0	0	0
OTU_1542	1	0	0	0	0	0	0	58	0	0	0	0	0	0	0	0	0	0	30	0	0	0	0	0	0	0	0	0	0	0	0
OTU_1543	14	0	0	89	68	0	9	382	327	0	92	27	52	69	0	0	297	87	279	24	0	0	0	0	0	0	0	0	0	0	0
OTU_1544	0	0	0	0	0	0	0	0	0	72	13	0	0	0	0	0	0	5	0	0	0	0	0	0	0	0	0	0	0	0	0
OTU_1545	0	0	0	0	0	0	0	0	0	0	47	0	0	0	0	0	0	0	0	1	0	0	0	0	0	0	0	0	0	0	0
OTU_1546	1	0	0	4	2	0	0	0	0	0	37	0	0	0	0	0	0	0	1	0	0	0	0	0	0	0	0	0	0	0	0
OTU_1547	0	0	0	0	0	0	0	0	0	0	0	2	0	0	0	0	0	0	66	0	0	0	0	0	0	0	0	0	0	0	0
OTU_1548	1	0	0	0	0	0	0	0	0	0	0	0	0	0	0	0	0	0	43	0	1	0	0	0	0	0	0	0	0	0	0
OTU_1549	0	0	0	36	0	0	0	0	0	0	0	10	0	0	0	0	142	0	26	14	0	0	6	0	0	8	0	0	0	0	0
OTU_155	17	21	3	6	0	0	27	40	0	0	0	5	0	0	0	0	1	0	0	0	0	0	0	0	0	0	0	0	0	0	0
OTU_1550	0	0	1	5	0	0	10	18	0	0	13	8	0	0	0	0	67	0	82	0	0	0	0	0	0	0	0	0	0	0	0
OTU_1551	0	2	1	0	0	0	0	0	46	4	0	0	0	27	0	63	0	2	0	8	0	0	0	0	0	0	0	0	0	0	0
OTU_1552	2	0	0	0	29	0	0	0	15	0	0	0	0	0	0	0	0	0	0	0	0	0	0	0	0	0	0	0	0	0	0
OTU_1553	0	0	0	0	0	0	0	0	0	0	0	0	0	0	0	0	0	0	129	0	0	0	0	0	0	0	0	0	0	0	0
OTU_1554	0	0	0	0	0	0	0	0	0	0	0	0	0	0	0	0	0	0	0	0	12	0	0	0	0	0	0	0	0	0	0
OTU_1555	1	50	0	0	0	0	0	0	0	0	0	0	0	0	0	0	0	0	0	0	0	0	0	0	0	0	0	0	0	0	0
OTU_1556	2	35	4	0	0	0	0	0	0	0	0	0	0	0	1	0	0	0	0	3	0	0	0	0	0	0	0	0	0	0	0
OTU_1557	16	0	0	0	0	0	0	0	0	0	0	0	0	0	0	0	0	0	0	0	0	0	0	0	0	0	0	0	0	0	0
OTU_1558	17	0	0	0	0	0	0	0	0	0	0	1	0	1	0	1	0	1	2	3	0	2	0	0	1	1	0	1	0	0	0
OTU_1559	349	0	16	21	0	14	0	0	0	0	0	0	0	0	0	0	0	0	0	0	0	0	0	0	0	0	0	0	0	0	0
OTU_156	0	23	0	0	0	0	0	0	0	0	0	0	0	0	0	0	0	0	0	0	0	0	0	0	0	0	0	0	0	0	0
OTU_1560	177	0	0	0	0	0	0	0	0	0	0	0	0	0	0	0	0	0	0	0	0	0	0	0	0	0	0	0	0	0	0
OTU_1561	120	0	0	0	34	0	0	0	0	0	0	0	0	0	0	0	0	0	0	3	0	0	0	0	0	0	0	0	0	0	0
OTU_1562	0	94	0	0	0	0	0	0	0	0	0	0	0	0	0	0	0	0	0	0	0	0	0	0	0	0	0	0	0	0	0
OTU_1563	52	0	0	0	0	0	0	0	0	0	0	0	0	0	0	0	0	0	0	0	0	0	0	0	0	0	0	0	0	0	0
OTU_1564	0	40	6	17	10	0	0	0	0	49	0	78	0	0	0	0	0	0	0	3	0	0	0	0	0	0	0	0	0	0	0
OTU_1565	1	24	0	0	0	0	0	0	0	0	0	0	0	0	0	0	0	0	0	0	0	0	0	0	0	0	0	0	0	0	0
OTU_1566	19	0	0	0	0	31	0	0	0	0	0	0	0	0	0	0	0	0	0	3	0	0	0	0	2	0	0	0	0	0	0
OTU_1567	16	0	0	24	0	0	0	0	0	0	0	0	0	0	0	0	0	0	0	0	0	0	0	0	0	0	0	0	0	0	0
OTU_1568	18	0	0	0	0	0	0	0	0	0	0	0	0	0	0	0	0	0	0	0	0	0	0	0	0	0	0	0	0	0	0
OTU_157	0	15	0	11	0	0	0	0	0	0	0	0	0	0	0	0	0	0	0	0	0	0	0	0	0	0	0	0	0	0	0
OTU_1570	0	0	0	0	0	0	0	0	0	0	17	0	0	0	0	61	0	0	0	3	0	0	0	12	0	0	0	0	0	0	0
OTU_1571	24	0	0	0	0	0	0	0	0	0	0	0	0	0	0	0	0	0	0	2	0	0	0	0	0	0	0	0	0	0	0
OTU_1572	12	0	0	0	0	0	0	0	0	0	0	0	0	0	0	0	0	0	0	0	0	0	0	0	0	0	0	0	0	0	0
OTU_1573	13	0	0	0	0	0	0	1	0	0	0	0	0	0	0	0	0	0	0	0	0	0	0	0	1	0	0	0	0	0	0
OTU_1574	0	21	0	0	0	0	0	0	0	0	0	0	0	0	0	0	0	0	0	0	0	0	0	0	0	0	0	0	0	0	0
OTU_1575	29	0	0	0	0	0	0	0	0	0	0	0	0	0	0	0	0	0	0	0	0	0	0	0	0	0	0	0	0	0	0
OTU_1576	0	0	81	0	0	0	0	0	0	0	0	0	0	0	0	0	0	0	0	10	0	0	0	0	0	0	0	0	0	0	0
OTU_1577	70	0	0	0	0	0	0	0	0	0	0	0	0	0	0	0	0	0	0	0	0	0	0	0	0	0	0	0	0	0	0
OTU_1578	0	0	24	0	0	0	0	0	0	0	0	0	0	0	0	0	0	0	44	0	0	0	0	0	0	0	0	0	0	0	0
OTU_1579	12	45	13	14	0	133	138	16	0	1	28	142	0	0	2	89	343	0	206	75	0	0	0	36	2	3	0	0	0	4	0
OTU_158	0	15	0	0	0	0	0	0	0	0	0	0	0	0	0	0	0	0	0	0	0	0	0	0	0	0	0	0	0	0	0
OTU_1580	1	0	27	0	0	0	0	0	0	0	0	0	0	0	0	0	0	0	0	0	5	0	0	0	0	0	0	0	0	0	0
OTU_1581	0	0	0	0	0	0	0	0	0	0	0	0	0	0	0	0	0	102	0	0	0	0	0	0	0	0	0	0	0	0	0
OTU_1582	83	0	0	0	0	0	0	0	0	0	0	0	0	0	0	0	0	0	0	0	0	0	0	0	0	0	0	0	0	0	0
OTU_1583	13	0	0	0	0	0	0	0	0	0	0	0	0	0	0	0	0	0	0	0	0	0	0	0	0	0	0	0	0	0	0
OTU_1584	5	0	0	0	0	0	97	65	74	0	17	18	0	44	0	0	154	22	33	14	0	0	0	0	0	0	0	0	0	0	0
OTU_1585	0	0	62	0	0	0	0	4	0	78	0	0	0	0	0	0	0	0	111	10	0	0	0	0	0	0	0	0	0	0	0
OTU_1586	14	0	28	0	118	0	80	0	0	52	0	0	0	44	0	0	0	0	50	5	0	0	0	0	0	0	0	0	0	0	0
OTU_1587	0	0	0	0	0	0	88	0	0	0	0	0	0	0	0	0	0	0	0	0	0	0	0	0	0	0	0	0	0	0	0
OTU_1588	0	0	0	0	0	0	86	104	46	21	0	0	0	0	0	62	0	0	0	17	0	0	0	9	0	0	0	0	0	0	0
OTU_1589	14	0	0	0	0	0	0	0	0	0	0	0	0	0	0	0	0	0	0	0	0	0	0	0	0	0	0	0	0	0	0
OTU_159	45	91	24	76	53	0	48	86	4	0	21	0	0	17	0	0	0	0	4	1	0	0	0	0	0	0	0	0	0	0	0
OTU_1590	3	13	0	2	0	2	0	0	0	0	0	0	0	0	0	0	1	0	1	0	0	0	0	0	0	0	0	0	0	0	0
OTU_1591	0	37	0	0	0	0	0	0	0	0	0	0	0	0	0	0	0	0	0	0	0	0	0	0	0	0	0	0	0	0	0
OTU_1592	0	3	20	0	0	0	0	0	0	0	0	0	0	0	0	0	0	87	50	0	0	0	0	22	0	0	0	0	0	0	0
OTU_1593	316	19	128	143	662	188	122	427	363	739	134	189	166	407	70	295	711	285	1163	57	1	0	0	90	3	0	0	0	0	0	0
OTU_1594	79	17	68	0	0	0	0	0	0	0	17	0	0	0	0	0	0	0	29	0	0	0	0	7	0	0	0	0	0	0	0
OTU_1595	140	0	0	7	0	0	0	39	0	0	0	0	0	0	0	0	0	3	0	11	0	0	0	0	3	0	0	0	0	0	0
OTU_1596	0	2	0	0	0	0	71	37	2	0	46	0	19	0	0	0	0	0	0	0	0	1	1	0	0	4	0	1	0	0	0
OTU_1597	17	24	49	29	0	0	30	0	1	0	0	0	0	0	0	0	0	0	94	0	0	0	0	0	0	0	0	0	0	0	0
OTU_1598	0	0	0	0	69	0	33	0	0	0	0	0	0	0	0	0	0	0	0	0	0	0	0	0	0	0	0	0	0	0	0
OTU_1599	133	0	0	5	0	0	0	0	0	0	0	0	0	0	0	0	0	0	0	0	0	0	0	0	0	0	0	0	0	0	0
OTU_16	467	668	121	357	187	100	25	307	321	182	54	144	54	44	96	26	446	401	121	30	0	0	0	43	0	0	0	0	14	0	0
OTU_160	13	0	0	0	0	0	38	0	0	0	0	0	0	0	0	0	0	0	0	0	0	0	0	0	0	0	0	0	0	0	0
OTU_1600	9	0	0	0	0	0	66	5	0	0	0	0	0	62	0	0	0	43	38	20	0	0	0	36	3	4	0	0	0	1	0
OTU_1601	0	0	0	0	0	0	0	0	0	79	0	0	0	0	0	0	0	0	59	0	0	0	0	0	0	0	0	0	0	0	0
OTU_1602	10	28	82	0	0	0	0	0	0	0	0	0	0	0	0	60	0	0	182	0	0	0	0	0	0	0	0	0	0	0	0
OTU_1603	28	0	12	0	0	0	0	0	0	0	0	0	0	0	0	0	0	0	85	0	0	0	0	0	6	0	0	0	0	0	0
OTU_1604	2	0	0	22	0	0	0	0	0	0	0	0	0	0	0	0	0	0	0	12	0	0	0	0	0	0	0	0	0	0	0
OTU_1605	67	10	0	0	0	0	0	0	32	0	0	0	0	0	0	0	0	0	28	2	0	0	0	0	0	0	0	0	0	0	0
OTU_1606	11	0	0	0	0	0	0	0	0	0	0	0	0	0	0	0	0	0	0	0	0	0	0	0	0	0	0	0	0	0	0
OTU_1607	0	0	0	26	34	0	0	0	0	0	0	0	0	0	0	0	0	0	0	0	0	0	0	0	0	0	0	0	0	0	0
OTU_1608	16	0	0	0	0	0	0	64	0	0	0	0	22	0	0	0	0	0	0	0	0	0	0	0	0	0	0	0	0	0	0
OTU_1609	4	6	12	0	0	0	0	0	0	0	0	62	0	0	0	0	0	0	0	0	0	0	3	0	0	0	0	0	0	0	0
OTU_161	23	0	0	1	0	0	1	0	0	0	0	0	0	0	0	0	2	0	0	0	0	0	0	0	0	0	0	0	0	0	0
OTU_1610	0	48	0	0	0	0	0	0	0	0	0	0	0	0	0	0	0	0	0	0	0	0	0	0	0	0	0	0	0	0	0
OTU_1611	0	42	0	0	0	0	0	0	0	0	0	0	0	0	0	0	0	0	0	0	0	0	0	0	0	0	0	0	0	0	0
OTU_1612	28	29	0	0	0	0	0	0	0	0	0	0	0	0	0	0	0	18	36	0	0	0	0	0	0	0	0	0	0	0	0
OTU_1613	0	0	0	0	0	0	0	0	0	0	0	0	0	0	0	0	0	0	73	0	0	0	0	0	0	0	0	0	0	0	0
OTU_1614	16	0	0	0	0	0	0	0	0	0	0	0	1	0	0	0	0	0	0	0	0	0	0	0	0	0	0	0	0	0	0
OTU_1615	0	0	0	0	0	0	0	0	0	0	0	24	0	0	0	0	196	0	0	0	0	0	0	0	0	0	0	0	0	0	0
OTU_1616	40	0	0	20	0	0	0	0	0	0	0	0	0	0	0	0	0	0	0	0	0	0	0	0	0	0	0	0	0	0	0
OTU_162	0	0	0	0	0	0	0	0	0	0	0	0	0	0	156	0	0	0	0	0	0	0	0	0	0	0	0	0	0	0	0
OTU_163	49	0	78	14	23	2	50	19	8	6	18	8	4	37	0	14	61	21	42	7	0	0	0	0	1	0	0	0	0	0	0
OTU_164	2	0	0	12	0	0	1	6	0	0	1	0	0	13	0	0	0	0	0	13	2	9	8	0	4	2	1	3	1	17	3
OTU_165	104	341	24	107	90	21	75	48	0	0	0	0	0	0	0	0	0	35	72	1620	2103	1725	1887	526	1565	1766	1051	1240	1359	2389	781
OTU_166	113	85	4	22	0	0	0	0	0	0	0	0	0	0	0	0	0	0	0	520	519	508	634	159	484	437	325	378	344	690	198
OTU_167	433	407	156	108	90	55	80	178	34	23	13	60	62	16	23	30	3	48	70	115	159	105	93	71	92	126	66	70	94	162	60
OTU_168	50	0	8	13	0	0	0	18	0	10	0	56	0	53	0	0	0	0	0	107	139	102	144	58	108	159	92	91	68	130	52
OTU_169	12	0	0	12	0	0	0	0	0	0	0	0	0	0	0	0	0	31	0	235	244	238	226	65	214	225	131	175	111	256	109
OTU_17	5415	980	202	632	254	76	238	291	172	189	48	244	237	97	169	101	34	124	271	17	1	1	0	0	7	4	1	0	2	2	0
OTU_170	29	0	3	18	0	1	0	0	0	0	0	0	0	0	0	0	0	40	0	159	187	167	171	61	156	201	88	130	120	227	63
OTU_171	35	43	7	0	0	0	0	0	0	31	0	0	0	0	81	0	0	0	0	22	17	6	36	631	9	6	2	40	6	25	6
OTU_172	0	0	0	0	0	0	0	0	0	0	0	0	0	0	0	0	0	0	0	97	113	119	100	41	69	92	60	104	81	129	20
OTU_173	26	37	5	0	0	0	0	0	0	0	0	0	0	0	35	0	0	0	0	70	76	44	66	21	60	102	34	55	67	102	32
OTU_174	3	39	0	0	0	38	0	0	18	0	0	0	0	0	0	0	0	0	0	74	82	63	59	19	75	47	55	80	48	119	34
OTU_175	4	0	2	22	0	0	0	39	0	0	0	0	0	0	0	60	0	0	3	78	104	56	90	29	71	81	49	57	108	91	40
OTU_176	23	0	0	0	0	0	0	0	0	0	0	10	0	0	0	0	0	0	0	191	209	162	225	55	133	215	102	179	139	225	87
OTU_177	19	36	6	3	19	0	0	0	0	0	0	0	0	0	0	0	0	0	0	143	145	121	139	40	121	87	91	139	72	146	44
OTU_178	0	0	0	0	0	0	0	0	0	0	0	0	0	0	0	0	0	0	0	52	135	103	115	40	82	75	68	61	71	160	32
OTU_179	6	0	0	1	3	32	1	0	0	0	0	0	0	0	0	0	0	31	0	19	36	33	28	112	38	10	9	11	17	44	12
OTU_18	4136	3629	893	854	299	419	519	1085	474	186	191	412	396	259	348	235	689	340	521	137	20	17	20	178	33	9	11	30	10	40	6
OTU_180	0	0	0	0	0	0	0	0	0	0	0	0	0	0	0	0	0	0	0	45	44	47	66	14	40	36	64	35	37	101	25
OTU_181	6	0	2	21	0	0	0	0	0	0	0	0	0	0	0	0	0	0	0	74	95	91	147	23	81	87	71	54	81	110	41
OTU_182	44	0	0	0	53	0	0	0	0	0	0	31	0	1	0	26	0	166	0	5	22	8	12	269	4	16	16	15	27	35	9
OTU_183	141	69	16	0	0	0	37	0	0	0	0	0	20	0	0	0	0	0	32	0	0	0	1	0	0	0	0	0	0	0	0
OTU_184	382	87	32	49	0	0	97	6	0	0	0	19	0	0	0	0	0	0	5	17	0	0	0	2	0	6	7	0	3	5	0
OTU_185	226	1	3	26	0	2	0	0	0	0	0	0	72	0	0	0	0	0	0	1	0	0	0	0	0	0	0	0	0	0	0
OTU_186	214	3	3	7	0	7	17	0	15	29	0	4	0	0	0	6	38	0	0	16	1	3	7	23	4	8	3	0	0	7	0
OTU_187	221	87	41	44	0	0	29	27	0	0	0	19	0	0	0	0	0	58	1	3	0	0	6	0	0	0	0	0	0	0	0
OTU_188	0	0	0	0	0	0	0	0	0	0	0	0	0	0	0	0	0	0	0	10	26	15	33	2	10	16	3	14	15	22	11
OTU_189	10	0	0	0	0	0	0	0	0	30	0	0	21	0	0	0	0	0	0	15	28	11	46	8	22	11	12	14	14	44	4
OTU_19	604	976	153	647	215	424	65	537	581	128	164	166	367	143	580	241	720	371	246	72	57	48	48	36	33	92	36	55	36	52	15
OTU_190	3	0	0	0	0	0	0	0	0	0	0	0	0	0	0	0	0	0	0	33	18	10	16	4	50	18	9	49	31	30	16
OTU_191	0	0	0	0	0	0	0	0	0	0	0	0	0	0	0	0	0	0	20	39	19	35	17	14	27	30	11	29	39	53	11
OTU_192	67	64	0	0	0	0	3	0	0	3	8	0	0	29	0	0	0	0	0	0	0	0	0	0	0	0	0	0	0	0	0
OTU_193	254	149	60	72	1	57	1	4	5	2	0	72	31	1	93	2	3	0	32	0	0	0	0	0	0	0	0	0	0	1	0
OTU_194	0	0	0	0	0	0	0	0	0	0	0	0	0	0	0	0	0	0	0	15	13	19	14	1	14	29	12	21	11	12	5
OTU_195	96	26	41	38	19	0	5	7	3	34	10	0	1	0	53	0	2	11	20	14	0	0	0	0	0	0	0	0	0	8	3
OTU_196	2	74	0	0	1	1	0	0	0	0	1	0	0	0	0	0	0	0	0	0	0	0	0	0	0	0	1	0	0	0	0
OTU_197	154	86	4	29	0	31	0	0	0	0	0	0	0	0	0	0	0	0	0	120	79	67	109	9	75	82	53	47	55	93	12
OTU_198	0	0	0	0	0	0	0	0	0	0	0	0	0	0	0	0	0	0	0	12	20	9	21	4	5	19	10	22	4	7	5
OTU_199	0	0	0	0	0	0	0	0	0	0	0	0	0	0	0	0	0	0	0	14	14	15	3	2	0	8	4	9	6	22	0
OTU_2	32	8	16	39	0	0	6	39	0	0	3	26	3	0	61	15	210	0	10	2	0	0	0	9	1	0	5	0	0	0	0
OTU_20	423	504	144	289	414	369	564	408	488	697	255	195	173	538	207	416	455	473	128	379	314	338	322	273	237	313	148	213	177	2535	1387
OTU_200	0	63	0	0	0	1	0	0	1	0	0	0	0	0	0	0	0	0	0	0	0	0	0	0	0	0	0	0	0	0	0
OTU_201	0	62	0	0	0	0	0	0	0	0	0	0	0	0	0	0	0	0	0	0	0	0	0	0	0	0	0	0	0	0	0
OTU_202	29	58	10	0	1	1	1	0	0	0	0	20	1	0	0	0	3	0	6	2	5	0	2	0	3	0	1	0	0	0	0
OTU_203	0	50	0	0	0	0	0	0	0	0	0	0	0	0	0	0	0	0	0	0	0	0	0	0	0	0	0	0	0	0	0
OTU_204	0	70	0	0	0	0	0	0	0	17	0	0	0	15	0	0	0	0	0	0	0	0	0	0	0	0	0	0	0	0	0
OTU_206	18	44	4	18	0	0	0	1	0	0	0	1	0	0	0	0	0	0	0	0	0	0	0	0	0	0	0	0	0	0	0
OTU_207	13	65	1	12	0	41	0	0	0	0	0	1	0	0	0	2	0	0	0	1	0	0	0	0	0	0	0	0	0	0	0
OTU_208	4	0	5	16	0	0	0	0	0	0	0	0	0	0	0	0	0	0	0	11	18	12	17	1	9	7	23	13	17	14	4
OTU_209	15	40	1	0	0	0	0	1	0	0	0	0	0	0	0	0	0	0	0	0	0	0	0	0	0	0	0	0	0	0	0
OTU_21	72	11	13	17	0	69	1	382	195	0	258	78	109	147	8	53	215	81	36	8	6	10	5	13	1	3	5	1	4	19	40
OTU_210	0	51	0	0	0	0	0	0	0	0	0	0	0	0	0	0	0	0	0	0	0	0	0	0	0	0	0	0	0	0	0
OTU_212	0	42	0	0	0	0	0	0	0	0	0	0	0	0	0	0	0	0	0	0	0	0	0	0	0	0	0	0	0	0	0
OTU_213	41	76	2	46	9	0	0	0	0	0	0	0	0	0	0	0	0	0	0	0	0	0	0	0	0	0	0	0	0	0	0
OTU_214	0	47	0	0	0	0	0	0	0	0	0	0	0	0	0	0	0	0	0	0	0	0	0	1	0	0	0	0	1	0	0
OTU_215	0	52	0	0	0	0	0	0	0	0	0	0	0	0	0	0	0	0	0	0	0	0	0	0	0	0	0	0	0	0	0
OTU_216	0	45	0	0	0	0	0	0	0	0	0	0	0	0	0	0	0	0	0	0	0	0	0	0	0	0	0	0	0	0	0
OTU_217	0	38	1	0	0	0	0	0	0	0	0	0	0	0	0	0	0	0	0	0	0	0	0	0	0	0	0	0	0	0	0
OTU_218	0	43	0	0	0	0	1	0	0	0	0	0	0	1	0	0	0	0	0	0	0	0	0	0	0	0	0	0	0	0	0
OTU_219	0	49	0	0	0	0	0	0	0	0	0	0	0	0	0	0	0	0	0	0	0	0	0	0	0	0	0	0	0	0	0
OTU_22	97	77	0	48	51	38	71	109	43	21	30	87	77	38	28	38	277	70	49	44	3	4	9	0	1	7	0	0	2	0	0
OTU_220	0	43	0	0	0	0	0	0	0	0	0	0	0	0	0	0	0	0	0	0	0	0	0	0	0	0	0	0	0	0	0
OTU_221	0	41	0	0	0	0	0	0	0	0	0	0	0	0	0	0	0	0	0	0	0	0	0	0	0	0	0	0	0	0	0
OTU_222	3	43	5	0	0	0	0	0	0	0	0	2	0	0	0	0	0	0	31	0	0	0	0	0	0	0	0	0	0	0	0
OTU_225	0	46	0	0	0	0	0	0	0	0	0	0	0	0	0	0	0	0	0	0	0	0	0	0	0	0	0	0	0	0	0
OTU_226	103	0	14	56	0	0	0	67	0	6	6	0	0	0	0	0	0	0	0	5	2	1	0	1	0	0	0	0	1	3	0
OTU_227	42	115	16	16	0	0	0	104	0	2	1	18	18	2	0	1	4	0	3	2	0	0	0	0	2	0	0	0	0	0	0
OTU_228	0	35	0	0	0	0	0	0	0	0	0	0	0	0	0	0	0	0	0	0	0	0	0	0	0	0	0	0	0	0	0
OTU_229	0	0	0	0	0	0	0	0	0	0	0	0	0	0	0	0	0	0	0	2	1	4	2	2	4	8	3	10	1	9	0
OTU_23	1	0	1	2	0	0	38	91	0	0	1	32	11	0	1	0	351	43	39	1	1	0	0	0	0	0	0	0	0	0	0
OTU_230	7	36	0	0	0	0	0	24	0	0	0	0	0	0	0	0	0	0	0	2	0	1	0	0	0	0	0	0	0	0	0
OTU_232	0	34	0	0	0	0	0	0	0	0	0	0	0	0	0	0	0	0	0	0	0	0	0	0	0	0	0	0	0	0	0
OTU_234	0	36	0	0	0	0	0	0	0	0	0	0	0	0	0	0	0	0	0	0	0	0	0	0	0	0	0	0	0	0	0
OTU_235	92	163	93	28	71	3	12	7	23	35	4	10	1	0	91	1	96	4	11	5	1	0	0	7	4	0	0	0	0	1	0
OTU_236	0	0	0	0	0	0	0	0	0	0	0	0	0	0	0	0	0	0	0	22	6	8	18	0	0	0	1	5	11	21	1
OTU_237	23	29	5	5	0	0	39	10	9	0	0	0	0	0	0	0	0	0	0	0	0	0	0	0	0	0	0	0	0	0	0
OTU_239	0	36	1	0	0	0	0	0	0	0	0	0	0	0	0	0	0	0	0	0	0	0	0	0	0	0	0	0	0	0	0
OTU_24	20	16	0	16	3	17	3	13	59	59	95	52	145	64	6	18	46	17	0	6	1	0	0	0	0	0	0	0	0	0	0
OTU_240	0	34	0	0	0	0	0	0	0	0	0	0	0	0	0	0	0	0	0	4	0	2	2	0	0	1	0	0	0	2	7
OTU_241	0	40	0	0	0	0	0	0	0	0	0	0	0	0	0	0	0	0	0	0	0	0	0	0	0	0	0	0	0	0	0
OTU_242	16	60	16	10	41	42	43	1	0	2	21	7	1	0	0	41	50	82	4	11	0	0	0	1	0	0	0	0	0	0	1
OTU_244	0	39	0	0	0	0	0	0	0	0	0	0	0	0	0	0	0	0	0	0	0	0	0	0	0	0	0	0	1	0	0
OTU_245	109	41	103	5	133	15	5	85	3	4	1	6	44	8	6	80	4	54	105	10	0	0	0	17	4	0	3	0	0	0	0
OTU_246	89	167	21	29	2	7	12	10	5	6	5	1	19	2	16	1	0	4	2	6	0	0	1	0	1	0	0	0	0	0	1
OTU_247	1	37	0	20	2	26	0	16	0	0	0	1	1	0	0	1	0	1	0	0	0	0	0	11	0	0	0	0	0	0	0
OTU_248	13	35	2	30	0	20	0	5	0	0	0	0	0	2	0	0	1	0	0	0	0	0	0	0	0	0	0	0	0	0	0
OTU_249	4	40	0	0	0	0	0	0	0	30	1	0	0	38	0	0	0	0	0	0	0	0	0	0	0	0	0	0	0	0	0
OTU_25	197	184	60	193	0	38	170	73	0	0	18	0	68	0	0	0	0	39	36	805	1006	978	828	315	829	913	608	632	608	1107	402
OTU_250	26	73	3	26	0	0	74	23	87	18	0	17	0	0	27	0	0	0	0	3	0	0	0	0	0	0	0	0	0	0	0
OTU_251	0	34	0	0	0	0	0	1	13	0	0	0	0	1	0	0	1	2	0	0	0	0	0	0	0	0	0	0	0	0	0
OTU_252	1	38	0	0	0	0	0	0	0	0	0	0	0	0	0	1	0	0	1	0	0	0	0	0	0	0	0	0	0	0	0
OTU_253	0	0	0	0	0	0	1	0	0	0	0	0	0	0	0	0	0	0	0	0	16	4	10	9	4	10	0	3	4	8	6
OTU_254	31	96	22	22	0	23	0	89	26	0	12	19	31	0	1	0	11	0	58	1	0	7	0	0	0	0	0	0	0	0	0
OTU_255	1	35	0	0	0	0	0	0	0	0	0	0	0	0	0	0	0	0	0	0	0	0	0	0	0	0	0	0	0	0	0
OTU_256	0	32	0	0	0	0	0	0	0	0	0	0	0	0	0	0	0	0	0	4	0	0	0	0	0	0	0	0	0	0	0
OTU_257	0	33	0	0	0	0	0	0	0	0	0	0	0	0	0	0	0	0	0	7	10	10	6	1	30	8	12	12	0	16	3
OTU_258	13	49	16	15	2	1	1	1	3	0	0	1	0	0	0	2	1	0	38	0	5	0	4	0	4	0	0	0	0	0	0
OTU_259	2	53	9	1	1	2	0	38	1	1	0	0	0	0	0	20	2	7	3	0	0	0	0	0	0	0	0	0	1	0	0
OTU_26	12	0	0	1	6	24	14	23	62	42	0	9	0	0	0	15	123	41	77	0	0	0	0	0	0	0	0	0	0	0	0
OTU_260	41	0	0	0	0	0	0	0	0	0	0	0	0	0	0	0	0	0	0	0	0	0	0	0	0	0	0	0	0	0	0
OTU_261	167	92	31	55	0	1	2	6	1	0	0	4	19	16	4	0	0	0	10	7	0	0	0	0	0	0	0	0	0	0	0
OTU_262	0	0	0	0	0	0	0	0	0	0	0	0	0	0	0	0	0	0	0	8	21	3	24	11	1	0	22	5	0	0	1
OTU_263	17	33	7	2	0	1	1	5	2	4	3	3	2	0	1	0	4	50	7	0	0	0	0	0	1	0	0	0	0	0	0
OTU_264	2	26	4	0	0	0	0	46	0	0	1	0	1	0	0	0	0	0	2	0	0	0	0	0	0	0	0	0	0	0	0
OTU_265	76	51	18	39	1	14	3	53	53	2	0	19	22	1	0	14	2	31	3	3	0	0	0	0	0	0	0	6	0	0	0
OTU_266	0	36	0	0	0	0	0	0	0	0	0	0	0	0	0	0	0	0	0	0	0	0	0	0	0	0	0	0	0	0	0
OTU_267	0	31	1	0	0	0	0	0	0	0	0	0	0	0	0	0	0	0	0	0	0	0	0	0	0	0	0	0	0	0	0
OTU_268	18	1	0	2	0	6	0	0	0	39	0	0	0	0	0	0	0	0	1	6	2	9	4	0	4	6	2	7	4	0	4
OTU_269	55	2	5	14	12	0	1	0	0	0	0	1	1	0	1	1	1	1	2	1	1	1	2	2	0	3	0	1	4	5	2
OTU_27	74	105	40	70	0	61	0	49	113	126	0	57	0	0	0	0	417	49	16	531	654	499	451	199	494	423	310	465	380	714	207
OTU_270	0	24	0	1	0	0	0	0	0	0	0	0	0	0	0	0	0	0	0	0	0	0	0	0	0	0	0	0	0	0	0
OTU_271	1	26	1	1	0	0	0	0	0	0	0	0	0	0	0	0	0	0	0	0	0	0	0	0	0	0	0	0	0	0	0
OTU_272	0	26	0	0	0	0	0	0	0	0	0	0	0	0	0	0	0	0	0	0	0	0	0	0	0	0	0	0	0	0	0
OTU_273	0	39	0	0	0	0	0	0	0	0	0	0	0	0	0	0	0	0	0	0	0	0	0	0	0	0	0	0	0	0	0
OTU_274	0	24	2	0	0	0	0	0	0	0	2	0	1	1	0	0	0	0	16	0	0	0	0	0	0	0	0	0	0	0	0
OTU_276	0	0	0	0	0	0	19	0	9	0	0	0	0	0	0	0	0	0	0	0	7	9	5	16	0	1	1	0	3	5	0
OTU_277	0	0	0	0	0	0	0	0	0	0	0	0	0	0	0	0	0	0	0	0	11	4	0	0	2	1	1	0	8	2	0
OTU_278	31	0	0	0	0	0	0	0	0	0	0	0	0	0	0	0	0	0	0	0	0	0	0	0	0	0	0	0	0	0	0
OTU_279	0	29	0	0	0	0	0	0	0	0	0	0	0	0	0	0	0	0	0	0	0	0	0	0	0	0	0	0	0	0	0
OTU_28	414	536	88	313	64	102	118	165	72	113	25	122	61	31	0	235	61	85	123	12	7	8	6	12	5	2	0	0	2	8	8
OTU_280	0	0	0	0	0	0	0	0	0	0	0	0	0	0	0	0	0	0	0	6	14	0	0	0	10	4	5	0	0	10	0
OTU_281	47	0	0	0	0	0	0	0	0	0	0	0	0	0	0	0	0	0	0	0	0	0	0	0	0	0	0	0	0	0	0
OTU_282	30	0	0	0	0	0	0	0	0	0	0	0	0	0	0	0	0	0	11	0	0	0	0	0	0	0	0	0	0	3	0
OTU_283	31	0	0	0	0	0	0	0	0	0	0	0	0	0	0	0	0	0	2	0	0	0	0	0	0	0	0	0	0	0	0
OTU_284	0	29	0	0	0	0	0	0	0	0	0	0	0	0	0	0	0	0	0	0	0	0	0	0	0	0	0	0	0	0	0
OTU_285	0	26	1	0	0	0	0	0	0	0	0	0	0	0	0	0	0	0	1	0	0	0	0	0	0	0	0	0	0	0	0
OTU_286	0	26	0	0	0	0	0	0	0	0	0	0	0	0	0	0	0	0	0	0	0	0	0	0	0	0	0	0	0	0	0
OTU_287	0	21	0	0	0	0	0	0	0	0	0	0	0	0	0	0	0	0	0	0	0	0	0	0	0	0	0	0	0	0	0
OTU_288	91	25	7	29	36	10	0	0	0	0	0	27	0	0	0	0	0	0	30	0	0	0	0	0	0	0	0	0	0	0	0
OTU_289	5	30	2	1	1	1	0	0	1	0	14	20	0	0	0	1	0	0	7	0	0	0	0	1	0	0	0	0	0	0	0
OTU_29	80	1	10	34	2	543	0	85	0	15	8	61	76	43	5	41	241	2	12	3	0	0	0	0	0	0	0	0	0	0	0
OTU_290	0	20	0	0	0	0	0	0	0	0	0	0	0	0	0	0	0	0	0	0	0	0	0	0	0	0	0	0	0	0	0
OTU_291	0	0	0	14	0	0	0	0	0	0	0	0	0	0	0	0	0	0	0	6	0	0	2	9	0	7	0	0	2	2	0
OTU_292	1	36	0	0	0	0	0	0	0	0	0	0	0	0	0	0	0	0	0	0	0	0	0	0	0	0	0	0	0	0	0
OTU_293	6	25	3	13	0	0	0	0	0	0	0	0	0	0	0	0	0	0	0	2	0	0	0	0	0	0	0	0	0	2	0
OTU_294	0	19	0	0	0	0	0	0	0	0	0	0	0	0	0	0	0	0	0	0	0	0	0	0	0	0	0	0	0	0	0
OTU_295	2	26	2	3	2	0	0	1	0	0	0	0	0	0	0	0	0	0	0	0	0	0	0	0	0	0	0	0	0	1	0
OTU_296	9	18	0	0	0	0	1	103	2	0	0	0	0	0	0	0	0	0	0	10	0	0	0	0	0	0	0	0	0	0	0
OTU_297	31	20	15	22	0	0	3	0	79	0	0	6	0	0	0	0	0	0	1	0	2	0	0	0	5	0	0	0	0	3	0
OTU_298	15	28	2	18	0	1	0	0	13	0	0	11	38	22	0	0	0	0	49	0	0	0	0	0	0	0	0	0	0	0	0
OTU_299	5	21	0	0	0	0	1	0	0	0	0	0	0	1	0	0	0	0	0	0	0	0	0	0	0	0	0	0	0	0	0
OTU_3	307	113	4360	6198	7251	6389	6900	12638	7865	4475	4135	6804	5455	3296	4676	3863	7420	7230	9307	1471	723	666	574	2018	661	537	347	566	498	690	252
OTU_30	1513	215	74	99	0	24	2	10	37	60	43	100	64	0	88	0	58	66	114	2	0	0	0	3	2	0	0	0	0	0	0
OTU_300	14	26	0	0	0	0	0	4	0	0	0	0	2	0	0	0	0	0	0	0	0	0	0	0	0	0	0	0	0	0	0
OTU_301	0	0	0	0	0	0	0	0	0	0	0	0	0	0	0	0	0	0	0	3	19	0	1	2	1	4	9	4	2	4	3
OTU_302	0	0	0	0	0	0	0	0	0	0	0	0	0	0	0	0	0	0	0	1	2	7	4	1	0	0	3	0	5	7	0
OTU_303	70	22	33	18	1	6	57	7	18	2	10	4	38	13	0	0	4	2	33	2	0	0	1	3	4	2	1	2	1	1	0
OTU_304	9	0	0	1	0	0	0	0	0	0	0	2	0	0	0	0	9	0	0	0	2	0	0	11	0	2	0	0	3	0	0
OTU_305	0	19	0	0	0	34	67	70	35	0	0	0	0	42	0	0	0	0	46	0	0	0	0	7	0	0	0	0	0	0	0
OTU_306	0	21	0	0	0	0	0	0	0	0	0	0	0	0	0	0	0	0	0	0	0	0	0	0	0	0	0	0	0	0	0
OTU_307	0	23	0	0	0	0	0	0	0	0	0	0	21	0	0	0	0	0	0	0	0	0	0	0	0	0	0	0	0	0	0
OTU_308	0	0	0	0	0	0	0	0	0	0	0	0	0	0	0	0	0	0	0	2	6	3	0	0	8	2	0	7	4	11	2
OTU_309	0	0	0	0	0	0	0	0	0	0	0	0	0	0	0	0	0	0	0	1	0	0	0	3	5	3	0	0	2	8	1
OTU_31	255	235	46	102	0	32	188	77	22	1	3	123	0	26	23	105	426	71	238	30	83	18	57	14	41	36	22	11	23	48	29
OTU_310	10	0	3	35	2	64	3	63	14	16	1	5	10	0	113	1	3	34	2	0	0	0	0	20	0	0	0	0	0	0	0
OTU_311	37	0	26	1	0	0	0	34	3	0	0	0	1	0	0	0	0	2	0	6	4	6	5	0	0	3	0	0	2	0	0
OTU_312	0	14	0	0	0	0	0	0	0	0	0	0	0	0	0	0	0	0	0	0	0	0	0	0	0	0	0	0	0	0	0
OTU_313	2	20	1	0	0	0	0	0	0	0	0	0	0	0	0	0	0	0	0	0	0	0	0	0	0	0	0	0	0	0	0
OTU_314	0	0	0	13	0	0	0	0	0	0	0	0	0	0	0	76	0	0	0	2	0	12	0	4	5	0	1	1	1	17	4
OTU_315	0	0	0	0	0	0	0	0	0	0	0	0	0	0	0	0	0	0	24	0	4	4	1	4	0	1	0	1	5	1	0
OTU_316	0	0	0	0	0	0	0	0	0	0	0	0	0	0	0	0	0	0	0	7	9	2	5	0	0	7	1	1	14	8	7
OTU_317	0	0	0	0	0	0	0	0	0	0	0	0	0	0	0	0	0	0	0	0	2	1	12	3	5	4	0	1	11	0	4
OTU_318	0	0	0	0	0	0	0	0	0	0	0	0	0	0	0	0	0	0	0	0	0	0	0	15	0	0	0	0	0	0	0
OTU_319	46	2	7	4	33	5	4	1	1	0	18	6	17	2	1	1	60	0	13	2	0	8	0	20	1	1	0	0	0	5	0
OTU_32	65	155	27	85	0	74	52	33	6	0	30	0	63	0	36	0	0	73	0	0	0	0	0	13	0	0	0	0	0	3	0
OTU_320	0	0	0	0	0	0	0	0	0	0	0	0	0	0	0	0	0	0	0	0	0	1	0	21	0	0	0	6	0	0	0
OTU_321	20	0	4	31	0	1	3	0	0	0	0	0	1	3	0	0	0	4	49	1	0	0	0	10	0	0	0	0	0	0	0
OTU_322	3	0	0	0	0	6	1	2	38	3	46	2	1	2	1	0	11	25	0	2	3	0	0	14	5	0	0	0	0	0	0
OTU_323	23	0	0	30	0	0	0	0	0	0	0	31	11	0	0	0	0	0	0	1	1	0	0	0	0	0	0	0	4	0	0
OTU_324	2	7	4	4	0	6	0	67	0	0	0	0	0	0	0	0	0	14	0	3	0	0	0	0	2	0	0	0	0	10	0
OTU_325	16	30	0	0	0	0	0	0	0	0	0	0	0	0	0	0	0	0	0	0	0	0	0	0	0	0	0	0	0	0	0
OTU_326	12	0	0	1	0	0	0	0	0	0	0	0	0	0	0	0	0	0	0	3	0	0	0	0	0	0	0	0	0	0	0
OTU_327	0	16	1	136	0	0	0	0	0	0	0	0	0	0	0	0	0	0	0	0	0	0	0	0	0	0	0	0	0	0	0
OTU_328	13	17	3	15	0	0	0	17	0	0	0	2	0	0	0	0	0	1	6	0	0	0	0	0	0	0	0	0	0	0	0
OTU_33	18	0	56	54	8	0	49	25	0	64	0	61	0	22	0	40	154	0	85	2	0	0	0	0	0	0	0	0	0	0	0
OTU_331	26	31	16	29	84	7	17	33	58	6	16	10	3	52	51	23	0	27	4	28	1	2	0	31	6	1	0	2	2	3	0
OTU_332	0	0	0	2	0	0	0	0	0	0	0	0	0	0	0	0	0	0	0	0	0	0	0	36	0	2	0	4	0	7	1
OTU_333	0	0	0	0	0	0	0	0	0	0	0	0	0	0	0	0	0	0	0	0	0	0	1	0	0	0	0	0	0	12	0
OTU_334	14	0	0	0	0	0	0	0	0	0	0	0	0	0	0	0	0	0	0	0	0	0	0	0	0	0	0	0	0	0	0
OTU_335	77	5	7	1	0	1	1	4	46	0	0	22	0	28	0	50	0	1	6	3	0	2	0	0	0	0	0	0	0	0	0
OTU_336	50	1	15	25	0	4	2	2	0	0	5	0	2	0	0	1	0	5	10	3	2	0	0	1	1	0	2	0	1	2	0
OTU_337	12	0	0	0	0	0	0	0	0	0	0	0	0	0	0	0	0	0	0	0	0	0	0	0	0	0	0	0	0	0	0
OTU_339	13	0	0	0	0	0	0	0	0	0	0	0	0	0	0	0	0	0	0	0	0	0	0	0	0	0	0	0	0	0	0
OTU_34	44	42	2	16	1	7	21	10	125	0	31	6	49	30	46	4	41	2	0	0	0	0	4	0	0	8	0	0	0	0	0
OTU_340	12	0	0	0	0	0	0	0	0	0	0	0	0	0	0	0	0	0	0	0	0	0	0	0	0	0	0	0	0	0	0
OTU_341	12	0	0	0	0	0	0	0	0	0	0	0	0	0	0	0	0	0	0	0	0	0	0	0	0	0	0	0	0	0	0
OTU_342	24	0	3	3	1	0	2	1	0	0	1	0	2	1	0	0	0	0	1	0	0	0	0	0	0	0	0	0	0	0	0
OTU_343	54	0	11	3	0	0	0	0	1	1	0	0	0	0	0	0	0	1	2	0	0	0	0	0	0	0	0	0	0	0	0
OTU_344	15	0	0	0	0	0	0	0	0	0	0	0	0	0	0	0	0	0	0	0	0	0	0	0	0	0	0	0	0	0	0
OTU_346	17	0	2	1	1	3	0	4	1	0	0	0	1	0	0	2	1	1	5	0	0	1	0	0	0	0	0	0	0	0	0
OTU_347	24	0	12	0	0	1	1	33	0	0	0	1	0	0	0	20	0	1	2	0	3	3	2	0	0	3	1	1	3	0	0
OTU_349	2	13	0	0	0	0	0	0	0	0	0	0	0	0	0	0	0	0	0	0	0	0	0	0	0	0	0	0	0	0	0
OTU_35	0	0	0	10	0	0	0	0	0	0	0	24	0	0	0	0	200	53	5	0	0	0	0	0	0	0	0	0	0	0	0
OTU_350	0	16	15	0	0	0	0	0	0	0	0	0	0	0	0	0	0	0	2	0	0	0	0	0	0	0	0	1	0	0	0
OTU_352	0	0	0	8	0	0	0	0	0	0	0	0	0	0	0	0	0	0	0	65	51	33	91	12	47	50	20	36	29	72	9
OTU_353	9	47	19	0	0	0	0	0	0	0	2	0	0	0	0	39	0	0	56	7	3	11	7	1	5	7	9	17	0	21	3
OTU_354	16	0	23	0	54	110	272	236	196	74	10	0	50	145	1	127	0	56	64	4	0	0	0	0	0	0	0	0	0	0	0
OTU_356	1	54	0	0	0	0	2	0	0	0	0	0	0	0	0	0	0	0	0	0	0	0	0	0	0	0	0	0	0	0	0
OTU_357	0	47	0	0	0	0	0	0	0	0	0	0	0	0	0	0	0	0	0	0	0	0	0	0	0	0	0	0	0	0	0
OTU_358	0	61	0	0	0	0	0	0	0	0	0	0	0	0	0	0	0	0	0	0	0	0	0	0	0	0	0	0	0	0	0
OTU_359	1	48	0	0	0	0	0	0	0	0	0	0	0	0	0	0	0	0	0	0	2	0	0	0	0	0	0	0	0	0	0
OTU_36	129	54	1	119	0	70	0	70	30	3	29	28	0	56	0	0	2	125	1	0	0	0	0	0	2	0	0	0	0	0	0
OTU_360	0	53	0	0	0	0	0	0	0	0	0	0	0	0	0	0	0	0	0	0	0	0	0	0	0	0	0	0	0	0	0
OTU_361	274	0	0	0	0	0	0	5	0	0	5	0	0	0	0	0	0	0	2	1	0	0	0	0	0	0	0	0	0	0	0
OTU_362	29	48	0	0	0	0	0	4	32	0	0	0	0	0	0	23	0	0	0	4	0	0	0	0	0	0	0	0	0	0	0
OTU_364	0	37	0	0	0	0	0	0	0	0	0	11	0	0	0	0	0	0	0	0	0	0	0	0	0	0	0	0	0	0	0
OTU_365	0	43	0	0	0	0	0	0	0	0	0	0	0	0	0	0	0	0	0	1	0	0	0	0	0	0	0	0	0	0	0
OTU_366	0	0	0	0	0	0	0	0	0	0	0	0	0	0	0	0	0	0	0	6	20	8	14	0	2	9	2	6	1	2	4
OTU_368	0	0	2	0	0	0	0	0	0	0	0	0	0	0	0	0	0	0	0	2	10	19	8	1	8	11	7	6	0	6	0
OTU_369	0	36	0	10	0	0	0	0	0	0	0	0	0	0	0	0	0	0	0	0	0	0	0	0	0	0	0	0	0	0	0
OTU_37	588	110	31	164	82	0	218	22	153	169	73	58	210	16	147	173	280	4	338	33	0	2	0	5	4	0	0	6	0	0	0
OTU_370	0	31	0	0	0	0	0	0	0	0	0	0	0	0	0	0	0	0	0	0	0	0	0	0	0	0	0	0	0	0	0
OTU_371	0	30	0	0	0	0	0	0	0	0	0	0	0	0	0	0	0	0	0	0	0	0	0	0	0	0	0	0	0	0	0
OTU_372	1	26	1	4	0	0	0	1	0	0	0	17	0	0	0	0	0	0	0	0	0	0	0	0	0	0	0	0	0	0	0
OTU_373	1	0	76	0	0	0	1	1	7	0	0	0	0	0	0	0	0	0	121	0	0	0	0	0	0	0	0	0	0	1	0
OTU_376	0	19	0	0	0	0	0	0	0	0	0	0	0	0	0	0	0	0	0	0	0	0	0	0	0	0	0	0	0	0	0
OTU_377	0	0	17	0	0	0	0	0	0	0	0	0	0	0	0	0	0	0	21	0	0	0	0	0	0	0	0	0	0	0	0
OTU_378	0	0	0	0	0	0	0	0	74	0	0	0	0	0	0	0	0	0	0	2	4	7	5	0	3	0	1	0	0	0	0
OTU_379	14	0	0	0	0	0	0	0	0	0	0	0	0	0	0	0	0	0	0	0	0	0	0	0	0	0	0	0	0	0	0
OTU_38	211	225	31	69	120	62	4	66	0	17	27	55	54	25	0	85	427	28	48	6	2	1	0	5	0	1	0	0	10	0	0
OTU_380	0	0	0	0	0	0	0	0	0	0	0	0	0	0	0	0	0	0	0	0	12	0	0	3	0	11	3	0	5	0	0
OTU_381	6	0	0	2	0	41	0	0	0	0	0	0	0	0	0	0	0	0	0	1	6	1	0	0	0	0	0	0	5	14	0
OTU_382	0	20	8	0	0	0	0	0	1	0	0	0	0	0	0	0	0	0	0	0	0	0	0	0	0	0	0	0	0	0	0
OTU_383	36	0	0	0	0	0	0	0	0	0	0	0	0	0	0	0	0	0	0	0	0	0	0	0	0	0	0	0	0	0	0
OTU_384	201	206	49	101	0	5	16	0	145	0	0	0	0	24	0	9	0	0	0	2	0	0	0	0	2	0	0	0	0	0	0
OTU_385	0	0	0	0	0	0	0	0	0	0	0	0	0	0	0	0	0	0	0	13	23	7	17	1	36	15	10	17	7	8	2
OTU_386	1	0	0	13	231	39	16	0	325	41	73	0	0	121	9	0	0	0	20	0	0	0	0	0	0	0	0	0	0	0	0
OTU_387	0	0	31	0	0	0	0	0	0	0	0	0	0	0	0	0	0	0	0	0	0	0	0	0	0	0	0	0	0	0	0
OTU_388	0	0	21	0	0	0	1	0	0	0	0	0	0	0	0	0	0	1	1	0	0	0	0	0	0	0	0	0	0	0	0
OTU_389	1	0	21	0	0	0	0	0	0	0	0	0	0	0	0	0	0	0	0	0	0	0	0	0	0	0	0	0	0	0	1
OTU_39	0	0	0	0	0	3	0	0	0	0	0	17	0	0	0	0	145	0	0	0	0	0	0	0	3	0	0	0	0	3	0
OTU_390	0	16	0	0	0	0	0	0	0	0	0	0	0	0	0	0	0	0	0	0	0	0	0	0	0	0	0	0	0	0	0
OTU_391	0	0	12	0	0	0	0	0	0	0	0	4	0	0	0	0	0	0	0	1	0	0	0	0	0	0	0	0	0	0	0
OTU_392	0	61	0	0	0	0	0	0	0	0	0	0	0	0	0	0	0	0	0	0	0	0	0	0	0	0	0	0	0	0	0
OTU_393	0	52	0	4	0	0	0	0	0	0	0	0	0	0	0	0	0	0	0	0	0	0	0	0	0	0	0	0	0	0	0
OTU_394	0	40	0	0	0	0	0	0	0	0	0	0	0	0	0	0	0	0	0	0	0	0	0	0	0	0	0	0	0	0	0
OTU_395	54	0	0	0	0	0	0	0	0	0	0	0	0	0	0	0	0	0	0	0	0	0	0	0	0	0	0	0	0	0	0
OTU_396	0	38	0	0	0	0	0	1	0	0	0	0	0	0	0	0	0	0	0	1	1	0	2	0	0	0	0	0	0	0	0
OTU_397	0	29	0	0	0	0	0	0	0	0	0	0	0	0	0	0	0	0	0	0	0	0	0	0	0	0	0	0	0	0	0
OTU_398	0	14	0	0	0	0	0	0	0	0	0	0	0	0	0	0	0	0	0	0	0	0	0	0	0	0	0	0	0	0	0
OTU_399	0	0	11	0	0	0	0	0	0	0	0	0	0	0	0	0	0	0	0	0	0	0	0	0	0	0	0	0	0	0	0
OTU_4	83	30	35	33	8	10	60	36	52	1	47	127	49	24	0	85	304	2	35	9	0	0	0	0	0	0	0	0	0	0	0
OTU_40	172	289	175	93	47	100	5	34	148	1	2	56	4	0	82	40	2	66	169	9	0	0	0	0	0	0	0	0	0	0	0
OTU_400	0	7	8	0	0	0	0	0	0	0	0	0	0	0	0	0	0	0	0	298	341	329	416	63	285	314	187	260	235	327	117
OTU_401	142	71	12	10	18	17	76	0	0	0	13	0	19	0	2	0	2	2	17	8	6	0	0	11	3	6	8	1	0	0	0
OTU_402	0	0	0	0	0	0	0	0	0	0	0	0	0	0	0	0	0	0	0	16	22	9	30	3	14	7	8	4	27	17	3
OTU_403	1	63	2	0	0	0	0	0	0	0	0	0	0	0	0	0	0	0	0	0	0	0	0	0	0	0	0	0	0	0	0
OTU_404	12	58	0	1	0	1	0	0	0	0	0	0	0	0	0	19	0	0	2	0	0	0	0	0	0	0	0	0	0	0	0
OTU_405	186	131	39	352	232	52	236	216	37	104	106	20	4	20	180	16	0	134	41	917	923	869	1061	456	722	878	377	789	717	1122	451
OTU_406	50	77	0	15	37	0	24	60	98	0	22	2	178	189	0	0	0	20	32	10	2	0	0	44	0	0	0	0	0	1	0
OTU_407	0	54	2	0	0	0	0	0	0	0	0	0	0	0	0	0	0	0	0	7	4	28	11	2	11	7	2	14	5	18	3
OTU_408	84	0	4	51	47	0	0	0	0	17	0	0	0	4	0	0	0	64	2	0	0	0	1	0	2	0	2	0	3	0	0
OTU_409	0	0	0	0	0	0	0	0	0	0	0	0	0	0	0	0	0	0	0	7	10	1	4	1	8	1	1	1	0	16	2
OTU_41	102	244	73	146	49	1	386	44	158	85	11	24	60	108	37	3	1	217	62	25	0	0	0	15	3	0	0	0	0	0	0
OTU_410	77	0	0	9	0	0	29	0	0	0	0	0	0	0	0	45	0	0	0	0	0	0	0	1	0	2	0	0	0	0	0
OTU_411	0	0	0	0	0	0	0	0	0	0	0	0	0	0	0	0	0	0	0	19	23	28	16	10	19	40	6	12	12	11	16
OTU_412	0	56	0	0	0	0	0	0	0	3	0	0	0	0	0	0	0	0	0	0	0	0	0	0	0	0	0	0	0	0	0
OTU_413	13	18	0	0	0	0	0	0	0	70	0	0	0	0	0	0	0	0	42	0	0	0	0	0	0	0	0	0	0	0	0
OTU_415	32	41	27	55	0	59	0	0	0	0	0	0	0	0	133	0	0	0	0	9	0	0	0	0	0	0	0	0	0	0	0
OTU_416	0	0	0	0	135	0	0	0	0	0	0	0	0	0	0	0	0	49	0	3	0	0	0	0	0	0	0	0	0	0	0
OTU_417	35	26	7	44	0	0	0	0	0	0	0	0	0	0	0	0	0	0	54	387	500	413	430	49	346	366	241	267	299	456	114
OTU_418	0	0	0	0	0	0	0	0	0	0	0	0	0	0	0	0	0	0	0	9	19	18	29	0	24	13	6	7	14	33	8
OTU_419	158	278	16	99	34	0	0	163	0	101	0	0	61	0	0	36	0	29	0	1228	1296	1041	1275	217	976	1036	578	881	961	1399	415
OTU_42	82	15	76	46	104	41	169	148	65	82	11	33	46	96	6	0	2	32	207	15	2	8	0	11	0	1	1	1	0	0	0
OTU_420	87	101	11	91	0	0	0	0	0	0	0	0	0	0	0	68	0	33	0	980	1168	996	1022	138	812	837	580	724	687	1137	298
OTU_421	25	52	4	31	0	0	0	0	1	0	0	0	1	0	0	5	0	0	0	298	261	256	262	46	173	259	125	177	235	341	95
OTU_422	3	35	3	11	0	0	0	59	0	0	0	0	0	0	0	0	0	0	0	181	302	274	267	54	186	260	127	166	225	384	114
OTU_423	2	71	1	0	0	0	0	35	0	0	0	0	0	0	0	0	0	0	0	262	315	257	309	44	212	252	140	198	195	425	92
OTU_424	24	68	0	16	0	51	0	0	0	0	0	0	0	0	0	0	0	0	0	503	589	499	572	183	369	427	309	450	454	542	200
OTU_425	16	25	4	24	0	0	0	0	0	0	0	0	42	0	0	0	0	0	0	340	412	307	366	49	266	282	183	210	271	422	112
OTU_426	20	12	13	31	43	0	0	67	47	0	0	0	0	15	49	0	0	44	153	173	280	231	219	48	176	253	118	157	201	281	85
OTU_427	8	0	2	18	0	0	0	49	0	0	0	0	0	0	0	0	0	0	0	179	221	192	231	33	141	155	101	126	132	289	67
OTU_428	9	26	0	20	0	0	0	0	0	0	0	0	0	0	0	0	0	0	0	152	202	181	158	57	116	76	63	136	132	174	69
OTU_429	76	11	2	70	0	0	0	46	0	41	43	0	14	0	0	0	0	38	0	88	113	114	146	26	77	80	59	69	110	110	35
OTU_43	83	2	25	26	4	44	87	23	1	0	1	0	10	74	2	1	6	3	21	2	0	0	0	0	0	0	0	0	0	0	0
OTU_430	0	0	0	0	0	0	0	0	0	0	0	0	0	0	0	0	0	0	0	30	63	49	33	16	37	60	34	40	52	102	38
OTU_431	0	40	0	23	0	0	0	0	0	0	0	0	0	0	0	0	0	0	0	35	40	57	40	3	41	62	20	44	45	40	19
OTU_432	22	0	1	15	0	0	43	55	0	0	0	43	0	0	0	0	0	0	0	79	103	117	116	29	52	83	30	97	81	123	29
OTU_433	9	0	0	0	0	0	0	32	0	0	0	0	0	0	0	0	0	0	0	44	26	68	47	12	30	53	22	19	30	68	18
OTU_434	0	0	0	0	0	0	0	0	0	0	0	0	0	0	0	0	0	0	0	43	80	39	44	11	38	41	16	31	40	22	10
OTU_435	2	15	0	0	0	22	0	0	0	0	14	0	0	0	0	0	0	0	0	41	34	27	46	10	36	57	20	34	26	54	20
OTU_436	11	0	2	10	0	0	0	0	0	0	4	0	0	0	0	0	0	0	0	147	107	111	114	24	100	52	43	62	82	173	24
OTU_437	53	138	25	5	45	3	0	2	0	27	235	0	0	0	0	0	0	0	0	2	8	8	5	2	19	11	4	1	6	1	4
OTU_438	0	0	0	0	0	0	0	0	0	0	0	0	0	0	0	0	0	0	0	84	100	131	199	43	110	108	67	119	98	133	58
OTU_439	0	0	0	0	0	0	0	0	0	0	0	0	0	0	0	0	0	0	0	24	22	27	32	10	33	54	24	37	19	14	30
OTU_44	0	0	0	0	0	0	0	0	0	16	0	0	13	0	0	0	0	60	123	0	0	0	0	0	0	0	0	0	0	0	0
OTU_440	3247	507	598	586	1051	1636	2033	1261	2030	1102	649	674	875	728	1239	989	1121	1102	1429	234	6	0	0	107	14	0	0	2	5	0	3
OTU_441	0	0	0	0	0	0	0	0	0	0	0	0	0	0	0	0	0	0	0	32	31	10	43	7	37	18	10	20	12	16	9
OTU_442	27	0	6	0	0	0	0	0	0	0	0	0	0	48	0	0	0	0	0	71	159	82	129	15	102	89	95	92	66	136	53
OTU_443	13	94	1	41	0	0	0	0	0	0	1	0	0	0	0	0	0	0	53	0	0	0	0	0	0	0	0	0	0	0	0
OTU_444	56	40	7	46	0	0	0	0	0	0	32	0	0	0	0	0	0	0	0	72	84	106	100	21	69	60	38	59	58	85	37
OTU_445	0	0	0	0	0	0	0	0	0	0	0	0	0	0	0	0	0	0	0	12	13	22	9	3	10	19	10	28	1	38	2
OTU_446	9	5	0	0	0	13	0	0	0	0	3	0	0	0	0	0	0	0	0	26	49	45	22	4	9	28	11	20	17	25	18
OTU_447	0	0	0	0	0	0	0	0	0	0	0	0	0	0	0	0	0	0	0	19	14	13	16	0	26	7	7	17	19	22	4
OTU_448	166	30	43	45	0	0	57	0	0	0	0	24	0	0	0	0	0	2	9	0	0	0	0	0	0	0	0	0	0	0	0
OTU_449	0	0	2	0	0	0	0	0	0	0	0	0	0	0	0	0	0	0	0	89	182	95	72	12	109	111	66	82	78	92	27
OTU_45	50	108	6	32	82	0	10	57	0	0	20	24	0	5	41	0	0	0	4	1	0	1	0	0	2	1	0	2	0	0	1
OTU_451	3	36	0	0	0	0	0	0	20	0	0	0	8	0	0	0	0	0	0	16	33	16	12	8	26	2	14	10	8	29	10
OTU_452	0	0	0	0	0	0	0	0	0	0	0	0	0	0	0	0	0	0	0	17	7	8	28	5	8	9	0	1	7	16	10
OTU_453	12	111	3	49	1	17	0	0	0	0	0	0	0	0	0	0	0	0	20	0	0	0	0	0	0	0	0	0	0	0	0
OTU_454	15	91	1	17	0	0	0	0	0	0	0	27	0	0	0	0	0	0	0	0	0	0	0	0	0	0	0	0	0	0	0
OTU_455	13	0	0	20	0	0	0	0	0	0	0	0	0	0	0	0	0	0	0	23	36	19	37	17	32	22	28	24	11	42	14
OTU_456	1	0	4	0	0	0	0	1	0	0	0	0	0	0	0	0	0	0	0	22	42	51	41	4	14	38	31	39	35	40	10
OTU_457	74	77	52	15	0	41	0	80	31	0	18	0	0	0	0	0	0	0	149	0	0	0	0	0	0	0	0	0	0	0	0
OTU_458	0	0	0	0	0	0	0	0	0	0	0	0	0	0	0	0	0	0	0	15	24	18	8	0	8	5	3	4	16	15	4
OTU_459	72	67	4	30	0	45	0	34	0	0	0	0	0	0	0	0	0	0	0	0	0	0	0	0	0	0	0	0	0	0	0
OTU_46	37	51	12	5	1	2	39	28	56	4	2	42	63	2	3	0	130	8	3	3	0	0	0	0	0	0	0	0	0	0	0
OTU_460	0	57	0	0	0	0	0	0	0	0	0	0	0	0	0	0	0	0	0	0	0	0	0	0	0	0	0	0	0	0	0
OTU_461	8	25	0	18	0	0	0	0	0	0	0	0	0	0	0	0	0	0	0	9	29	35	19	6	16	12	11	2	14	0	10
OTU_462	0	48	0	0	0	0	0	0	0	0	0	0	0	0	0	0	0	0	0	0	0	0	0	0	0	0	0	0	0	0	0
OTU_463	0	51	0	0	0	0	0	0	0	0	0	0	0	0	0	0	0	0	0	2	0	4	0	0	1	1	0	0	0	1	0
OTU_464	0	50	0	0	0	0	0	0	0	0	0	0	0	0	0	0	0	0	0	0	0	0	0	0	0	0	0	0	0	0	0
OTU_465	0	21	0	8	0	0	0	0	0	0	0	0	0	0	0	0	0	0	0	58	40	46	47	3	44	59	18	15	46	45	7
OTU_466	0	0	0	0	0	0	0	0	0	0	0	0	0	0	0	0	0	0	0	14	6	7	13	0	3	6	3	3	4	2	2
OTU_467	0	48	0	0	0	0	0	0	0	0	0	0	0	0	0	0	0	0	0	0	0	0	0	0	0	0	0	0	0	0	0
OTU_468	0	50	0	0	0	0	0	0	0	0	0	0	0	0	0	0	0	0	0	0	0	0	0	1	0	0	2	0	0	0	0
OTU_469	21	0	6	0	0	83	0	0	0	0	0	0	0	0	0	0	0	0	0	4	11	11	10	1	8	16	1	3	8	35	11
OTU_47	2	18	0	0	0	0	0	62	0	96	18	0	0	33	0	0	0	67	0	15	4	3	8	1	0	5	0	3	0	8	2
OTU_470	2	54	0	0	0	0	0	0	0	0	0	0	0	0	0	0	0	0	0	0	0	0	0	0	0	0	0	0	0	0	0
OTU_471	0	0	0	0	0	0	0	0	0	0	0	0	0	0	0	0	0	0	0	4	8	7	15	0	1	4	0	12	10	21	5
OTU_472	12	59	9	44	0	15	0	0	0	0	0	0	136	0	0	0	0	0	24	0	0	0	0	0	0	0	0	0	0	0	0
OTU_473	1	1	0	3	0	0	0	0	0	0	1	0	0	0	0	0	0	1	2	19	21	8	29	1	21	17	2	20	13	29	4
OTU_474	0	48	0	0	0	0	0	0	0	0	0	0	0	0	0	0	0	0	0	0	0	0	0	0	0	0	0	0	0	0	0
OTU_475	0	49	0	0	0	0	0	0	0	0	0	0	0	0	0	0	0	0	0	12	10	19	4	2	4	13	9	7	4	14	3
OTU_476	12	35	1	24	0	0	0	0	1	0	0	0	0	0	0	0	0	0	0	69	47	61	36	12	33	54	33	43	44	58	29
OTU_477	0	51	0	0	0	0	0	0	0	0	0	0	1	0	91	0	0	0	0	0	0	3	0	0	3	0	0	3	0	0	0
OTU_478	0	0	0	0	70	0	0	0	7	0	0	0	0	0	0	0	0	50	0	27	11	43	41	3	18	14	10	15	14	21	21
OTU_479	17	62	0	53	8	58	0	0	0	0	4	0	0	0	0	0	0	0	0	0	0	0	0	0	0	0	0	0	0	0	0
OTU_48	0	13	0	0	0	0	0	0	0	0	0	15	0	0	0	1	155	0	0	0	0	0	0	0	0	0	0	0	0	0	0
OTU_480	0	45	0	0	0	0	0	0	0	0	0	0	0	0	0	0	0	0	0	0	0	0	0	0	0	0	0	0	0	0	0
OTU_481	0	42	0	2	0	0	0	0	0	0	0	0	0	0	0	0	0	0	0	0	0	0	0	0	0	0	0	0	0	0	0
OTU_482	21	75	14	54	0	18	0	0	60	0	0	41	2	57	0	0	0	32	0	0	0	0	0	0	0	0	0	0	0	0	0
OTU_483	0	20	4	0	0	0	0	0	0	51	0	0	0	0	0	0	0	0	0	5	18	2	4	6	2	3	1	10	5	16	0
OTU_485	0	47	0	0	0	0	0	0	0	0	0	0	0	0	0	0	0	0	0	0	0	6	0	0	0	0	2	0	1	1	0
OTU_486	43	0	7	1	0	0	0	48	0	0	0	0	0	0	0	0	0	0	0	0	0	5	5	5	1	0	0	4	0	4	0
OTU_487	0	45	0	104	0	48	80	0	0	0	0	0	0	0	0	0	0	0	0	0	0	0	0	0	0	0	0	0	1	0	0
OTU_488	0	44	0	0	0	0	0	0	0	0	0	0	0	0	0	0	0	0	0	0	0	0	0	0	0	0	0	0	0	0	0
OTU_489	0	0	0	0	0	0	0	0	0	0	0	0	0	0	0	0	0	0	0	30	26	28	40	13	18	19	16	19	25	34	9
OTU_49	0	0	0	0	0	0	0	0	0	0	0	14	0	0	0	0	129	0	0	0	0	0	0	0	0	0	0	0	0	0	0
OTU_490	0	38	0	0	0	0	0	0	0	0	0	0	0	0	0	0	0	0	0	0	0	0	0	0	0	0	0	8	1	0	0
OTU_491	17	0	4	2	0	1	0	1	0	2	0	0	0	0	0	0	0	0	0	54	35	38	55	11	29	22	37	20	27	27	15
OTU_492	1	32	0	0	0	0	0	0	0	0	0	0	0	0	0	0	0	0	0	0	6	0	1	0	1	2	0	0	0	10	1
OTU_493	0	45	0	0	0	0	0	0	0	0	0	0	0	0	0	0	0	0	0	0	0	0	0	0	0	0	0	0	0	0	0
OTU_494	0	40	0	0	0	0	0	0	0	0	0	0	0	0	0	0	0	0	0	0	0	0	0	0	0	0	0	0	0	0	0
OTU_495	3	39	8	0	0	0	0	1	5	41	1	0	0	0	0	4	0	38	0	6	0	0	0	0	0	0	0	0	0	0	0
OTU_496	0	0	0	0	0	0	0	0	0	0	0	0	0	0	0	0	0	0	0	3	4	15	6	8	4	14	4	7	4	1	2
OTU_497	26	1	11	18	0	0	0	65	41	0	0	0	0	0	0	0	0	0	0	218	197	164	201	26	152	137	83	97	144	192	64
OTU_498	6	42	0	0	0	0	0	0	0	0	0	0	0	0	0	0	0	0	0	0	0	0	0	0	0	0	0	0	0	0	0
OTU_499	0	40	0	0	0	0	0	0	0	0	0	0	0	0	0	0	0	0	0	0	0	0	0	0	0	0	0	0	0	0	0
OTU_5	24	0	103	0	0	0	0	0	0	0	6	16	0	0	0	0	175	0	19	1	0	0	0	0	0	0	0	0	0	0	0
OTU_50	1	0	1	0	0	0	0	0	0	0	0	9	0	0	0	0	149	0	0	1	0	0	0	0	2	0	0	0	0	1	0
OTU_501	39	0	0	0	0	0	0	0	0	0	0	0	0	0	0	0	0	0	0	0	0	0	0	0	0	0	0	0	0	0	0
OTU_502	1	34	10	3	0	2	0	0	0	0	0	0	0	0	0	0	1	0	0	9	0	0	0	1	0	0	0	0	0	0	0
OTU_503	11	72	3	13	0	0	0	0	0	0	0	0	0	0	0	0	0	0	0	0	0	0	0	0	0	0	0	0	0	0	0
OTU_504	0	0	0	0	0	0	0	0	0	0	0	0	0	0	0	0	0	0	0	6	15	4	14	0	1	4	0	5	11	7	0
OTU_505	1	0	0	2	0	0	0	0	0	0	0	0	0	0	0	0	0	0	0	21	33	21	33	3	15	16	19	11	25	22	16
OTU_506	0	37	0	0	0	0	0	0	0	0	0	0	0	0	0	0	0	0	0	0	0	0	3	1	0	0	0	0	3	0	0
OTU_508	9	0	0	0	0	0	0	0	0	0	0	0	0	0	0	0	0	0	0	3	8	9	7	5	10	13	8	9	7	3	4
OTU_509	61	0	8	0	0	0	0	0	0	0	21	0	0	0	0	0	0	0	0	0	0	0	0	7	0	0	0	5	0	0	0
OTU_51	0	0	4	0	0	0	82	0	0	0	1	0	2	0	0	0	0	0	0	0	0	0	0	0	0	0	0	0	0	0	0
OTU_510	0	33	0	0	0	0	0	0	0	0	0	0	0	0	0	0	0	0	0	0	4	0	0	0	0	0	0	0	0	0	0
OTU_511	0	32	0	0	0	0	0	0	0	0	0	0	0	0	0	0	0	0	0	0	0	0	4	4	0	6	4	0	0	0	1
OTU_512	2	40	0	0	0	0	0	0	0	0	0	0	0	0	0	0	0	0	0	0	0	0	0	0	0	0	0	0	0	3	0
OTU_513	0	42	0	0	0	0	0	0	0	0	0	0	0	0	0	0	0	0	0	0	0	0	0	0	0	0	0	0	0	0	0
OTU_514	0	0	0	0	0	0	0	0	0	0	0	0	0	0	0	0	0	0	0	5	16	0	14	0	0	5	0	9	12	1	4
OTU_515	2	35	0	0	0	80	0	0	0	20	28	111	0	0	0	0	0	0	0	0	0	0	0	0	0	0	0	0	0	0	0
OTU_516	0	34	0	0	0	0	0	0	0	0	0	0	0	0	0	0	0	0	0	5	3	6	0	0	0	0	1	0	1	2	0
OTU_517	0	0	0	0	0	0	0	0	0	0	0	0	0	0	0	0	0	0	0	5	17	0	1	0	3	2	2	3	0	7	2
OTU_518	0	0	0	0	0	0	0	0	0	0	0	0	0	0	0	0	0	0	0	18	32	21	34	11	44	37	22	30	34	20	6
OTU_519	28	0	0	0	0	0	0	0	0	0	0	0	0	0	0	0	0	0	0	0	0	0	0	0	0	0	0	0	0	0	0
OTU_52	394	75	34	53	39	31	80	74	74	45	9	9	0	11	14	2	0	51	0	22	0	0	0	0	7	0	0	0	0	0	0
OTU_520	1	27	0	1	0	0	0	0	0	0	0	0	0	0	0	0	0	0	0	12	25	12	13	3	1	10	21	10	4	15	1
OTU_522	0	32	0	0	0	0	0	0	0	0	0	0	0	0	0	0	0	0	0	8	6	0	4	0	0	0	0	3	0	1	0
OTU_523	0	0	0	0	0	0	0	0	0	0	0	0	0	0	0	0	0	0	0	13	15	19	12	2	8	16	9	13	3	10	6
OTU_524	46	0	0	0	0	0	0	0	0	0	34	0	0	0	0	0	0	0	0	0	0	0	0	0	0	0	0	0	0	0	0
OTU_525	12	0	3	0	0	0	0	0	0	0	0	0	0	0	0	0	0	0	0	25	50	41	50	4	17	14	27	23	28	42	6
OTU_526	0	24	0	0	0	0	0	1	0	0	1	0	0	0	0	0	0	0	0	0	0	0	0	0	0	0	0	0	0	0	0
OTU_527	50	31	0	0	0	23	0	0	0	0	0	0	0	0	0	0	0	0	0	0	0	0	0	0	0	0	0	0	0	0	0
OTU_528	0	0	0	0	0	0	0	0	0	0	0	0	0	0	0	0	0	0	0	12	9	11	4	0	3	10	0	9	8	37	2
OTU_529	14	36	7	25	0	0	0	0	1	0	0	136	3	0	0	0	0	1	0	1	0	0	0	0	3	0	0	0	0	0	0
OTU_53	20	0	5	14	0	6	0	13	51	46	34	0	0	2	0	0	0	0	33	17	1	0	3	0	0	4	0	0	0	0	0
OTU_530	0	26	0	0	0	0	0	0	0	0	0	0	0	0	0	0	0	0	0	0	0	0	0	0	0	0	0	0	0	0	0
OTU_531	0	26	0	0	0	0	0	0	0	0	0	0	0	0	0	0	0	0	0	6	6	6	3	0	2	3	0	0	3	0	3
OTU_532	2	0	0	0	0	0	0	0	0	0	0	0	0	0	0	0	0	0	0	18	9	9	7	6	8	0	11	2	3	5	1
OTU_533	39	0	4	0	0	0	0	0	3	2	0	0	0	0	0	0	0	0	34	0	0	0	7	4	0	0	1	0	4	0	0
OTU_534	0	36	0	19	0	0	0	0	0	0	0	0	0	0	0	0	0	0	0	0	0	0	0	0	0	1	1	3	0	0	0
OTU_535	1	19	0	0	0	0	0	0	0	0	0	0	0	0	0	0	0	2	0	10	1	10	5	2	5	8	1	1	9	10	7
OTU_536	0	25	0	0	0	0	0	0	0	0	0	0	0	0	0	0	0	0	0	0	0	0	0	0	0	0	0	0	0	0	0
OTU_537	11	0	0	15	0	0	0	0	0	0	0	0	0	0	0	0	0	0	0	31	68	32	23	4	24	52	15	34	44	22	14
OTU_538	0	0	0	0	0	0	0	0	0	0	0	0	0	0	0	0	0	0	0	1	6	16	6	2	1	2	5	3	6	10	0
OTU_539	0	0	0	0	0	0	0	0	0	0	0	0	0	0	0	0	0	0	0	0	6	0	4	4	0	0	8	7	0	0	9
OTU_54	71	32	6	7	26	11	0	23	0	7	0	40	0	0	0	0	130	0	54	4	0	0	3	4	0	0	2	0	1	0	0
OTU_540	39	78	5	90	89	0	0	0	0	40	12	25	0	0	0	68	0	0	0	2	0	0	0	0	0	0	0	0	0	0	0
OTU_541	0	21	0	0	0	10	1	1	0	1	0	0	0	0	0	0	0	0	1	2	0	3	0	0	0	0	0	0	0	0	0
OTU_542	3	31	1	0	0	0	0	0	12	0	0	0	0	0	0	0	0	0	0	0	0	0	0	0	0	0	0	0	0	0	0
OTU_543	0	0	0	13	0	0	0	0	0	0	0	0	0	0	0	1	0	0	0	8	14	0	9	10	2	0	4	0	1	0	0
OTU_544	0	0	0	0	0	0	0	0	0	0	0	0	0	0	0	0	0	0	0	5	0	0	0	28	4	0	0	0	0	0	0
OTU_546	0	0	1	0	0	0	0	0	0	0	0	0	0	0	0	0	0	0	0	8	22	14	2	4	5	0	1	14	2	3	1
OTU_547	45	0	4	0	0	0	0	0	0	0	0	0	0	1	0	0	0	0	0	22	26	41	32	11	25	51	16	19	29	27	6
OTU_548	0	33	8	42	0	0	0	5	0	0	0	0	0	29	0	0	0	0	0	5	0	0	0	6	0	0	0	0	0	0	0
OTU_549	0	21	0	0	0	0	0	0	0	0	0	0	0	0	0	0	0	0	0	0	0	0	0	0	0	0	0	0	0	0	0
OTU_55	64	73	3	44	0	0	21	6	101	0	0	17	0	0	0	0	0	0	0	0	0	0	0	0	0	0	0	0	0	0	0
OTU_550	0	27	0	0	0	0	0	0	0	0	0	0	0	0	0	0	0	0	0	0	0	0	0	16	0	0	0	0	0	0	0
OTU_551	0	0	0	0	0	0	0	0	0	0	0	0	0	0	0	0	0	0	17	14	0	2	2	0	0	3	2	0	1	0	3
OTU_552	0	0	0	0	0	0	0	0	0	0	0	0	0	0	0	0	0	0	0	11	5	16	4	0	9	6	0	0	4	3	3
OTU_554	0	0	0	0	0	0	0	0	0	0	0	0	0	0	0	0	0	0	0	15	16	23	18	1	3	15	21	26	4	10	7
OTU_555	55	0	12	6	0	0	0	0	65	0	0	49	12	0	0	0	0	0	0	0	0	0	0	0	0	0	0	0	0	0	0
OTU_556	25	21	15	0	40	24	0	107	29	0	0	0	46	0	0	0	0	0	48	6	0	0	0	0	2	0	0	0	0	0	1
OTU_557	0	19	0	0	0	0	0	0	0	0	0	0	0	0	0	0	0	0	0	0	0	0	0	0	0	0	0	0	0	0	0
OTU_558	13	0	19	1	0	1	0	1	1	0	0	0	0	1	0	0	0	2	9	18	67	61	28	22	45	40	14	30	54	42	13
OTU_559	0	0	0	0	0	0	0	0	0	0	0	0	0	0	0	0	0	0	0	2	9	2	5	0	3	14	1	2	0	16	0
OTU_56	1033	869	165	346	105	213	46	116	77	0	9	92	80	52	15	50	149	122	158	145	121	81	83	35	73	92	53	50	73	108	22
OTU_560	0	0	0	0	0	0	0	0	0	0	0	0	0	0	0	0	0	0	0	80	33	56	55	31	42	42	24	31	36	60	26
OTU_561	1	0	0	1	0	0	0	0	0	0	0	0	0	60	0	0	0	48	0	16	24	19	15	3	22	12	13	3	18	18	3
OTU_562	4	14	4	2	1	0	0	3	3	0	0	0	0	0	0	0	0	0	1	0	0	5	8	2	0	0	0	2	0	16	0
OTU_563	39	0	4	0	0	0	0	46	0	0	0	0	0	0	0	0	0	0	0	2	0	0	0	0	0	0	0	0	0	0	0
OTU_564	1	17	2	3	0	0	0	2	0	0	0	0	0	0	0	0	0	0	0	0	0	0	0	0	0	0	0	0	0	0	0
OTU_566	0	0	0	0	0	0	0	0	0	0	0	0	0	0	0	0	0	0	0	8	7	3	0	38	0	2	0	3	0	7	3
OTU_567	0	0	0	0	0	13	0	58	0	0	0	0	0	0	0	0	0	0	0	2	9	7	4	2	4	15	12	18	11	1	11
OTU_568	0	0	0	0	0	0	0	0	0	0	0	0	0	0	0	0	0	0	0	0	10	0	0	2	0	0	5	5	5	0	0
OTU_569	37	0	6	16	42	0	0	0	0	0	1	0	0	0	0	71	0	0	0	0	0	0	0	0	0	0	0	0	0	0	0
OTU_57	702	103	3	61	46	55	33	40	0	0	0	5	0	0	0	0	0	0	0	13	3	0	0	6	0	0	1	0	2	0	0
OTU_570	18	0	0	0	0	0	0	0	0	0	0	0	0	0	0	0	0	0	0	0	0	0	0	0	0	0	0	0	0	0	0
OTU_571	0	21	0	0	0	0	0	0	0	0	0	0	0	0	0	0	0	0	0	0	0	0	0	0	0	0	0	0	0	0	0
OTU_572	1	12	0	1	0	0	0	0	0	0	0	0	0	0	0	0	0	0	0	0	0	0	0	0	0	0	0	0	0	0	0
OTU_573	13	18	0	0	0	0	0	0	0	0	0	0	0	57	0	0	0	0	0	0	0	0	0	0	0	0	0	0	0	0	0
OTU_574	2	17	0	0	0	0	0	0	0	0	0	0	0	0	0	0	0	0	0	0	0	0	0	0	0	0	0	0	0	0	0
OTU_575	0	19	0	0	0	0	0	0	0	0	0	0	0	0	0	0	0	0	0	0	0	0	0	0	0	0	0	0	0	0	0
OTU_576	0	32	0	0	0	0	0	0	0	0	0	0	0	0	0	0	0	0	0	0	0	0	0	0	0	0	0	0	0	0	0
OTU_577	0	0	2	0	0	0	0	0	0	0	0	0	0	0	0	0	0	0	0	73	110	103	86	27	78	111	53	60	42	75	63
OTU_578	9	0	0	0	0	0	0	0	0	0	0	0	0	0	0	0	0	0	0	4	5	3	5	2	10	14	4	8	5	6	5
OTU_579	1	0	2	23	0	0	0	0	0	0	0	0	0	0	0	0	0	0	0	17	22	23	29	6	23	15	9	27	21	14	10
OTU_58	0	0	0	0	0	29	0	0	0	0	0	0	0	0	0	0	0	58	0	0	0	0	0	0	0	0	0	0	0	0	0
OTU_580	12	0	0	0	0	0	0	0	0	0	0	0	0	0	0	0	0	0	0	3	16	6	26	4	9	8	8	4	5	10	0
OTU_581	0	0	0	0	0	0	0	0	0	0	0	0	0	0	0	0	0	0	0	0	0	0	0	23	0	0	0	5	0	0	0
OTU_582	0	0	0	0	0	0	0	0	0	0	0	0	0	0	0	0	0	0	0	11	3	2	0	0	0	0	1	2	10	1	0
OTU_583	0	0	0	0	0	0	0	0	0	0	0	0	0	0	0	0	0	0	0	36	36	27	41	2	14	9	20	12	8	28	20
OTU_584	10	0	4	16	0	0	0	9	0	0	0	0	0	0	0	0	0	1	0	61	85	55	75	8	37	42	35	41	23	79	9
OTU_585	0	0	0	0	0	0	0	0	0	0	0	0	0	0	0	0	0	0	0	0	0	8	0	0	6	0	0	1	0	0	6
OTU_586	0	0	1	1	0	0	0	29	55	55	0	0	63	0	0	0	0	0	0	3	10	11	5	0	11	11	4	5	4	7	3
OTU_587	0	0	0	25	0	0	0	0	0	0	0	0	0	0	0	0	0	0	0	29	14	20	21	9	20	38	3	20	32	19	8
OTU_588	0	0	0	0	0	0	0	0	0	0	0	0	0	0	0	0	0	0	0	23	9	7	12	0	4	4	9	18	15	4	6
OTU_59	3	27	1	3	0	0	0	4	12	4	2	7	13	34	0	14	34	13	9	4	0	2	0	0	0	0	0	0	0	0	0
OTU_590	59	0	0	49	0	0	92	0	68	0	0	0	3	21	53	0	0	0	0	4	5	0	0	1	0	0	0	1	0	0	2
OTU_591	20	0	0	21	0	0	0	0	0	0	0	0	0	0	0	0	0	0	0	0	0	0	0	0	0	0	0	1	1	0	1
OTU_592	32	0	25	0	0	0	0	0	0	0	0	0	0	0	0	0	0	0	82	0	0	0	0	0	0	0	0	0	0	0	0
OTU_593	3	16	4	0	0	0	0	0	0	0	0	0	0	0	0	55	0	0	0	0	0	1	0	0	0	0	0	0	0	0	0
OTU_594	25	13	11	0	36	0	0	3	0	0	0	0	1	0	0	0	0	1	0	0	0	0	0	0	0	0	0	0	0	0	0
OTU_595	14	0	0	0	0	0	0	0	0	0	0	0	0	0	0	0	0	0	0	0	3	3	3	0	0	1	0	0	2	0	0
OTU_596	11	0	1	0	0	0	0	0	0	0	0	0	0	0	0	0	0	0	0	0	0	0	0	0	0	0	0	0	0	0	1
OTU_597	124	169	26	26	51	17	0	0	0	0	9	49	0	0	0	0	0	0	0	13	0	0	0	13	0	0	0	0	1	0	0
OTU_598	12	0	0	0	0	0	0	0	0	0	0	0	0	0	0	0	0	0	0	0	3	0	0	1	5	0	1	0	0	12	0
OTU_599	15	0	0	0	0	0	0	0	0	0	0	0	0	0	0	0	0	0	0	0	0	1	0	0	0	1	0	0	0	0	0
OTU_6	0	0	0	0	0	0	117	0	0	0	0	9	0	0	0	0	145	0	0	3	0	0	0	0	0	0	0	0	0	0	0
OTU_60	7	0	1	7	0	0	0	2	0	114	0	0	0	0	0	0	0	0	0	0	0	0	0	0	0	0	0	0	0	0	0
OTU_600	12	0	0	0	0	0	0	0	0	0	0	0	0	0	0	1	0	0	0	0	0	0	0	0	0	0	0	0	0	0	0
OTU_601	0	16	0	0	0	0	0	0	0	0	0	0	0	0	0	0	0	0	0	0	0	0	0	0	0	0	0	0	0	0	0
OTU_602	0	22	0	12	0	0	0	0	0	0	0	0	0	0	0	0	0	0	0	7	14	4	5	3	8	6	3	10	13	7	4
OTU_603	0	0	0	0	0	0	0	0	0	0	0	0	0	0	0	0	0	0	0	4	6	10	3	0	6	1	0	4	4	4	0
OTU_604	0	0	26	0	0	0	0	0	0	0	0	0	0	0	0	0	0	0	14	2	16	1	1	2	1	13	4	5	7	8	1
OTU_605	0	0	0	0	1	0	0	0	1	0	0	0	0	2	0	0	0	0	0	11	8	5	15	1	5	27	12	15	10	15	8
OTU_606	1	0	0	0	0	0	0	0	0	0	0	0	0	0	0	0	0	0	0	3	10	0	2	0	8	2	0	6	0	18	0
OTU_607	814	55	19	275	721	1668	2057	1194	1567	622	428	642	1901	1097	95	845	3016	1806	904	211	0	2	0	123	8	10	0	0	4	5	0
OTU_608	3	0	3	0	27	10	0	77	0	0	0	0	0	0	82	0	0	0	0	196	287	222	233	54	148	134	96	154	141	248	88
OTU_609	1284	123	275	366	339	506	1253	1143	718	331	311	407	774	301	333	402	483	886	561	97	7	2	4	82	6	1	0	0	5	1	0
OTU_61	11	38	7	15	3	0	0	1	9	0	7	0	1	1	103	0	0	7	1	2	2	3	0	1	4	2	0	2	0	0	3
OTU_610	0	0	0	0	0	0	0	0	0	0	0	0	0	0	0	0	0	0	0	86	96	86	141	32	58	104	69	53	70	121	62
OTU_611	8	0	0	6	0	0	0	0	0	0	0	0	0	0	0	0	0	0	0	54	89	49	44	14	15	36	26	44	46	95	18
OTU_612	11	0	0	14	0	0	0	0	0	0	0	0	0	0	0	0	0	0	0	26	23	50	31	14	6	16	6	18	12	23	9
OTU_613	0	0	0	0	0	0	0	0	0	0	0	0	0	0	0	0	0	0	0	27	9	37	27	2	15	6	10	9	31	38	8
OTU_614	0	0	0	19	0	0	0	0	0	0	0	0	0	0	0	0	0	0	0	42	27	33	36	6	35	26	13	18	23	39	13
OTU_615	86	0	0	0	0	0	0	0	0	69	0	0	0	0	114	0	0	0	0	12	14	21	15	4	9	9	2	15	10	24	3
OTU_616	280	0	4	5	47	0	44	62	15	0	0	16	0	39	0	0	0	0	0	14	0	0	0	1	0	0	0	0	0	0	0
OTU_617	0	47	0	0	0	0	0	0	0	0	0	0	0	0	0	0	0	0	0	1	0	0	0	0	0	0	0	0	0	0	0
OTU_618	0	0	0	0	0	64	0	0	0	32	5	370	0	0	0	0	0	0	0	0	0	0	0	0	0	0	0	0	0	0	0
OTU_619	0	35	0	0	0	0	0	0	0	0	0	0	0	0	0	0	0	0	0	0	0	0	0	0	0	0	0	0	0	0	0
OTU_62	0	0	0	0	0	0	0	0	0	0	0	37	0	0	0	0	364	0	0	0	0	0	0	0	0	0	0	0	0	0	0
OTU_620	0	42	4	3	0	0	0	0	0	0	0	0	0	0	0	0	0	0	0	0	0	0	0	0	0	0	0	0	0	0	3
OTU_621	0	37	0	0	0	0	0	0	0	0	0	0	0	0	0	0	0	0	0	0	0	0	0	0	0	0	0	0	0	0	0
OTU_622	0	0	0	0	0	0	0	0	0	0	0	0	0	0	0	0	0	0	0	0	0	0	0	39	1	0	0	2	0	0	0
OTU_623	0	36	0	0	0	0	0	0	0	0	0	0	0	0	0	0	0	0	0	0	2	0	0	0	0	0	0	0	2	1	2
OTU_624	26	28	0	32	0	31	0	53	0	0	0	36	0	0	0	0	0	0	22	4	0	0	0	0	0	0	0	0	0	0	0
OTU_625	0	0	0	0	0	0	0	0	0	0	0	0	0	0	0	0	0	0	0	9	0	2	5	0	24	3	8	12	5	13	6
OTU_626	0	35	0	0	0	0	0	0	0	0	0	0	0	0	0	0	0	0	0	2	0	0	0	0	0	0	0	0	0	0	0
OTU_627	32	59	33	1	0	0	0	0	0	0	0	0	0	0	0	0	0	0	0	0	0	0	0	0	0	0	0	0	0	0	0
OTU_628	0	0	0	0	0	0	0	0	0	0	0	0	0	0	0	0	0	0	0	35	47	23	35	7	28	52	9	38	21	22	22
OTU_629	26	0	0	0	0	0	0	0	0	0	0	0	0	0	0	0	0	0	0	0	0	0	0	0	0	0	0	0	0	0	0
OTU_63	0	0	0	0	0	0	0	0	0	0	0	19	0	0	1	0	232	0	0	0	0	0	0	0	0	0	0	0	0	0	0
OTU_630	0	0	0	0	0	0	0	0	0	0	0	19	0	0	0	0	225	0	0	3	0	0	0	0	0	0	0	0	0	0	0
OTU_631	0	0	0	0	0	0	0	0	0	0	0	0	0	0	0	0	0	0	0	0	0	0	0	25	0	0	0	0	0	0	0
OTU_632	0	30	0	0	0	0	0	0	0	0	0	0	0	0	0	0	0	0	0	0	0	0	0	0	0	0	0	0	0	0	0
OTU_633	1	0	0	1	0	1	0	0	1	0	0	17	0	0	0	1	163	0	0	0	0	0	0	9	0	0	0	0	0	0	0
OTU_634	0	19	0	0	0	0	0	0	0	0	0	0	0	0	0	0	0	0	0	0	0	0	0	0	0	0	0	0	0	0	0
OTU_635	494	279	48	243	38	196	179	293	169	305	35	31	46	164	133	207	0	135	157	1285	1677	1402	1537	767	1175	1242	790	1191	1132	1548	578
OTU_636	0	0	14	0	0	0	0	0	0	0	46	0	0	0	0	0	0	0	92	0	0	0	0	19	13	0	0	12	12	7	0
OTU_637	0	28	0	0	0	0	0	0	0	0	0	0	0	0	0	0	0	0	0	0	0	0	0	0	0	0	0	0	0	0	0
OTU_638	11	1	18	28	0	0	0	1	0	0	0	0	0	4	3	85	0	0	65	15	23	14	8	10	5	10	17	4	8	10	6
OTU_639	0	26	0	0	0	0	0	0	0	0	0	0	0	0	0	0	0	0	0	0	0	0	0	0	0	0	0	0	0	0	0
OTU_64	23	63	7	68	44	0	0	20	0	0	9	14	42	0	0	0	126	0	38	89	80	66	116	67	116	64	52	72	95	103	41
OTU_640	0	0	0	0	0	0	0	0	0	0	0	0	0	0	0	0	0	0	0	10	4	1	2	2	0	1	0	10	4	12	5
OTU_643	23	0	2	0	0	37	0	0	0	0	0	1	0	0	96	0	1	100	1	7	0	0	0	0	1	0	0	0	0	0	0
OTU_644	94	23	25	26	17	111	8	28	71	4	97	126	80	2	0	95	2	111	7	3	0	0	0	0	3	0	0	0	0	0	0
OTU_646	89	29	3	19	21	0	0	0	0	1	0	0	0	0	0	2	0	0	2	0	0	0	0	0	0	0	0	0	0	0	0
OTU_647	24	0	0	1	0	0	0	0	0	0	0	0	0	0	0	0	0	0	0	0	4	12	0	1	5	5	0	3	2	3	0
OTU_648	0	14	0	0	0	0	0	0	0	0	0	0	0	0	0	0	0	0	0	0	0	0	0	0	0	0	0	0	0	0	0
OTU_649	0	0	0	0	0	0	121	0	0	0	0	0	0	0	0	0	0	0	0	0	0	0	0	0	0	0	0	0	0	0	0
OTU_65	1	0	0	0	0	0	0	0	0	0	0	20	0	0	0	0	205	0	0	0	0	0	0	0	0	0	0	0	0	0	3
OTU_650	0	0	0	0	0	0	0	0	0	0	0	0	0	0	0	0	0	0	0	5	9	0	2	3	3	3	3	9	12	12	0
OTU_652	0	0	0	0	0	0	0	0	0	0	0	0	0	0	0	0	0	0	0	0	0	0	0	19	3	0	0	0	0	0	0
OTU_653	475	1104	345	672	509	418	152	255	428	21	3487	233	295	115	247	208	461	420	850	602	634	527	446	145	385	473	242	436	439	461	183
OTU_654	0	40	0	13	0	0	0	0	0	63	0	51	0	0	0	0	0	0	0	112	130	121	151	50	71	75	58	100	62	151	58
OTU_655	911	1090	301	771	326	562	489	946	272	172	269	296	413	556	328	348	117	287	463	60	7	0	8	17	18	0	0	4	0	0	0
OTU_656	1355	167	116	135	53	226	0	338	78	8	7	104	200	0	12	5	517	10	171	22	0	3	0	0	5	0	1	0	0	0	0
OTU_657	0	37	0	25	0	64	54	161	169	0	64	100	0	43	1	470	541	439	9	25	0	0	0	0	0	0	0	0	0	0	0
OTU_658	0	64	0	0	0	0	0	0	0	0	0	0	0	0	0	0	0	0	0	0	0	0	0	0	0	0	0	0	0	0	0
OTU_659	0	36	0	0	0	0	0	0	0	0	0	0	0	0	0	0	0	0	0	0	0	0	0	0	0	0	0	0	0	0	0
OTU_66	0	0	0	0	0	0	0	0	0	0	0	5	0	0	2	66	0	52	0	1	0	0	0	0	0	0	0	0	0	0	0
OTU_660	0	34	2	0	0	0	0	1	0	0	0	0	0	0	0	0	0	0	0	0	0	0	0	0	0	0	0	0	0	0	0
OTU_661	445	58	24	24	0	63	0	76	29	0	22	25	177	105	0	29	238	42	59	4	0	0	0	0	0	0	0	0	0	0	0
OTU_662	20	2	0	0	0	0	0	0	0	0	0	0	0	0	0	0	0	0	0	0	0	0	0	0	0	0	0	0	0	0	0
OTU_663	0	1	1	14	0	50	0	9	1	0	0	9	0	0	0	0	142	0	2	0	0	0	0	0	0	0	0	0	0	0	0
OTU_665	5	0	22	0	0	0	0	0	0	0	0	0	0	0	0	0	0	0	79	0	0	0	0	0	0	0	0	0	0	0	0
OTU_666	4	0	6	0	0	0	3	34	1	81	0	0	0	0	0	1	0	0	0	1	0	0	0	0	0	0	0	0	0	0	0
OTU_667	0	0	11	0	0	0	0	0	0	0	0	0	0	0	0	0	0	0	0	0	0	0	0	0	0	0	0	0	0	0	0
OTU_669	0	0	15	0	0	0	0	0	0	0	0	0	0	0	0	0	0	0	0	0	0	0	0	0	0	0	0	0	0	0	0
OTU_67	7	0	0	0	0	0	96	0	0	0	0	0	0	0	0	77	0	0	0	0	0	0	0	0	0	0	0	0	0	0	0
OTU_670	0	0	0	0	0	0	0	0	0	0	0	0	65	0	0	0	0	0	0	0	0	0	0	0	0	0	0	0	0	0	0
OTU_671	188	266	139	185	49	54	193	186	122	64	50	155	1	32	367	181	140	127	907	563	770	656	625	276	549	567	322	522	517	912	327
OTU_672	0	0	0	122	189	91	185	544	533	189	202	151	132	208	242	65	1601	603	302	72	0	0	3	0	8	1	0	0	0	0	0
OTU_673	4	0	0	58	25	33	99	94	172	115	27	53	94	89	89	33	262	73	244	15	3	2	5	15	16	8	0	0	0	4	0
OTU_674	2	14	6	35	39	348	0	0	0	662	38	129	0	0	0	0	0	0	0	0	0	0	0	0	0	0	0	0	0	8	0
OTU_675	0	98	0	0	0	0	0	0	0	0	0	0	0	0	0	0	0	0	0	0	0	0	0	0	0	0	0	0	0	5	0
OTU_676	0	49	0	0	0	0	0	0	0	0	0	0	0	0	0	0	0	0	0	0	0	0	0	0	0	0	0	0	0	0	0
OTU_677	102	0	26	2	21	70	0	106	12	22	14	119	34	20	0	0	313	89	23	10	0	0	0	0	0	0	0	0	0	0	0
OTU_678	0	46	0	0	0	0	0	0	0	0	0	0	0	0	0	0	0	0	0	0	0	0	0	0	0	0	0	0	0	0	0
OTU_679	136	93	80	195	201	237	226	279	391	193	107	245	256	367	329	227	855	248	985	17	0	0	0	0	0	0	0	0	0	0	0
OTU_68	4	0	0	53	0	0	0	0	0	80	0	0	0	0	0	0	0	0	0	0	0	0	0	0	0	0	0	0	0	0	0
OTU_680	80	0	0	0	0	0	0	0	0	0	0	0	0	0	0	0	0	0	0	0	0	0	0	0	0	0	0	0	0	0	0
OTU_681	0	0	0	0	0	0	0	0	0	0	0	11	0	0	0	31	193	0	0	0	0	0	0	0	0	0	0	0	0	0	0
OTU_682	63	76	0	0	45	33	43	0	21	3	47	1	0	13	69	1	25	89	25	2	3	4	0	0	0	0	1	0	0	0	0
OTU_683	327	671	301	298	347	303	316	482	237	249	48	127	142	139	36	0	242	170	490	53	0	0	0	49	0	0	0	0	0	0	0
OTU_684	0	0	0	0	0	0	0	0	0	0	0	22	0	0	0	0	214	0	0	0	0	0	0	0	0	0	0	0	0	0	0
OTU_685	0	0	0	0	0	0	0	51	0	0	0	0	0	0	0	0	0	0	0	3	8	6	7	1	0	0	11	0	4	6	5
OTU_686	0	0	0	0	0	0	0	0	0	0	0	0	0	0	167	0	0	0	0	0	0	0	0	2	2	0	0	0	7	0	2
OTU_687	3	1	2	0	0	1	0	2	0	0	0	0	0	0	196	0	0	0	4	0	0	0	0	0	0	0	0	0	0	0	0
OTU_688	0	0	2	10	0	0	0	0	0	1	0	13	0	0	1	0	165	0	0	0	0	0	0	0	0	0	0	0	0	0	0
OTU_689	59	113	0	0	0	0	176	38	117	95	0	26	81	148	0	1	0	0	0	3	0	2	0	0	2	0	0	0	0	0	0
OTU_69	141	341	27	203	0	49	86	40	0	38	0	0	127	109	0	0	0	0	69	2	0	0	0	0	0	0	0	0	0	0	0
OTU_690	6	0	1	8	16	215	0	0	1	144	39	345	2	0	0	1	0	42	7	0	0	0	0	0	0	0	0	0	0	0	0
OTU_691	13	0	2	0	0	0	0	1	0	0	0	0	0	0	0	0	0	0	0	0	0	0	0	0	0	0	0	0	0	0	0
OTU_692	12	6	1	5	0	0	1	25	8	26	17	52	1	1	3	0	14	12	55	1	0	0	0	0	1	0	0	0	0	0	0
OTU_693	12	34	0	19	3	2	0	1	0	0	0	2	0	0	0	0	0	109	2	1	0	0	0	0	0	0	0	0	0	0	0
OTU_694	4	3	6	4	0	1	145	4	3	0	0	0	1	1	0	3	0	4	1	3	0	0	0	0	0	0	0	0	0	0	0
OTU_695	40	52	0	15	0	31	172	53	76	0	3	0	6	3	1	2	4	4	0	4	0	0	0	0	0	0	0	0	0	0	0
OTU_696	4	40	8	12	23	0	67	1	40	0	7	14	0	2	27	2	1	1	1	1	1	0	0	1	0	0	2	0	0	0	0
OTU_697	0	0	5	0	0	0	0	0	0	0	0	0	0	0	165	0	0	0	0	5	4	7	19	1	7	1	7	5	4	30	1
OTU_698	0	0	1	0	0	0	0	1	0	0	0	0	0	51	0	100	0	0	0	1	0	0	0	0	0	0	0	0	0	0	0
OTU_699	6	59	8	1	0	14	2	1	0	0	0	0	0	1	0	1	0	0	0	0	0	0	0	0	0	0	0	0	0	0	0
OTU_7	17	2	2	0	14	0	3	23	1	1	0	19	0	0	0	2	171	0	0	1	1	0	0	0	0	1	0	9	1	0	1
OTU_70	1	0	0	0	0	0	0	0	59	0	0	0	0	0	0	0	0	0	0	0	0	0	0	0	0	0	0	0	0	0	0
OTU_700	0	0	0	0	0	0	0	0	0	0	0	24	0	0	0	0	281	0	0	0	0	0	0	0	0	0	0	0	0	0	0
OTU_701	35	0	0	22	16	0	0	0	0	2	34	0	0	0	0	0	0	0	0	8	0	0	0	1	3	0	3	0	0	0	0
OTU_702	83	76	30	67	107	151	325	133	27	235	43	47	138	45	0	119	37	172	79	14	0	1	0	16	5	1	0	4	3	2	0
OTU_703	0	0	0	0	0	0	0	75	0	0	0	7	0	0	0	0	142	0	0	0	0	0	0	0	0	0	0	0	0	0	0
OTU_704	14	170	2	26	0	0	0	0	0	0	0	42	0	0	0	0	0	0	0	54	67	68	88	13	54	39	19	31	33	70	21
OTU_705	0	0	0	0	0	0	0	62	362	0	0	133	1	46	1	3	1468	0	57	6	0	0	7	0	4	0	0	0	0	0	0
OTU_706	0	69	0	0	0	0	0	0	0	0	0	0	0	0	0	0	0	0	0	1	0	0	0	0	0	0	0	0	0	0	0
OTU_707	79	336	69	175	0	47	23	41	216	0	70	50	0	25	262	30	1	102	83	0	0	0	6	0	0	0	1	0	0	0	0
OTU_708	138	71	19	37	131	0	49	89	150	0	31	0	0	0	132	142	0	242	0	160	211	212	234	53	153	196	119	190	180	203	83
OTU_709	310	553	46	176	25	156	50	183	305	65	3	71	0	31	216	8	180	228	29	164	169	144	159	17	123	120	101	103	87	207	49
OTU_71	0	0	0	1	0	0	0	0	0	0	0	53	0	0	0	0	489	0	0	5	0	0	0	0	0	0	0	0	0	0	0
OTU_710	44	203	51	145	13	158	168	260	0	46	96	50	1	53	136	85	73	7	55	2	0	2	0	0	3	0	0	0	0	0	0
OTU_711	0	31	0	0	0	0	0	0	0	0	0	0	0	0	0	0	0	0	0	0	0	0	0	0	0	0	0	0	0	0	0
OTU_712	156	0	2	106	0	24	0	78	65	128	0	40	0	0	0	0	0	171	7	0	0	0	0	0	0	0	0	0	0	0	0
OTU_713	97	162	16	62	0	78	0	0	0	6	0	22	0	13	0	149	0	0	63	81	101	121	92	25	64	106	47	125	59	149	36
OTU_714	0	0	0	0	0	0	144	112	0	0	36	0	0	0	0	36	0	0	33	2	11	2	18	0	1	0	5	17	3	6	2
OTU_715	3	0	0	0	0	0	0	0	0	0	0	0	3	0	170	0	0	0	0	0	0	0	0	0	0	2	0	0	0	0	0
OTU_716	29	37	0	0	0	0	0	0	0	0	0	12	0	0	263	358	0	0	0	145	184	144	170	34	136	116	102	142	128	178	47
OTU_717	0	28	0	0	0	0	0	0	0	0	0	0	0	0	0	0	0	0	0	0	0	0	0	0	0	0	0	0	0	0	0
OTU_718	151	90	29	48	0	0	21	25	0	0	0	0	57	0	0	97	0	0	155	63	40	90	87	24	61	28	41	69	94	73	12
OTU_719	60	121	26	91	14	0	0	45	0	0	8	0	82	9	0	0	0	0	56	0	0	0	0	0	0	0	0	0	0	0	0
OTU_72	0	0	0	0	0	0	0	0	48	0	68	51	0	134	0	1	395	0	0	0	0	0	0	0	0	0	0	0	0	0	0
OTU_720	9	0	7	0	90	0	72	32	3	0	0	0	0	0	0	0	0	0	0	1	0	0	0	0	0	0	0	0	0	0	0
OTU_721	11	95	0	82	0	84	0	61	0	0	2	0	0	0	225	0	0	0	0	0	2	0	0	0	3	0	0	0	0	4	0
OTU_722	449	131	84	74	132	85	89	2	167	53	1	49	12	27	0	118	126	231	67	18	0	0	0	0	0	0	0	0	0	0	0
OTU_723	0	0	0	0	0	0	0	0	0	0	0	20	0	0	1	0	166	0	0	0	0	0	0	0	0	0	0	0	0	0	0
OTU_724	0	0	0	0	0	0	0	0	0	0	0	0	0	0	0	106	0	0	0	0	0	0	0	0	0	0	0	0	0	0	0
OTU_725	43	7	10	100	0	0	0	37	0	0	0	3	61	0	0	0	0	0	0	0	0	0	0	0	0	0	0	0	0	0	0
OTU_726	586	92	101	46	56	163	110	57	1	10	3	0	110	0	51	6	0	95	183	16	0	0	0	12	0	0	0	0	0	0	0
OTU_727	0	0	0	0	0	0	0	0	0	0	0	0	0	0	0	0	0	141	0	0	0	0	0	0	0	0	0	0	0	0	0
OTU_728	0	0	0	12	148	0	0	0	65	0	4	1	0	40	0	0	32	57	0	4	0	0	0	0	0	0	0	0	0	0	0
OTU_729	0	0	0	0	0	31	0	47	0	0	96	0	0	60	0	0	0	0	0	0	0	0	0	0	0	0	0	0	0	1	0
OTU_73	339	473	184	323	473	168	0	22	41	64	13	105	93	145	0	0	500	127	165	10	5	3	6	2	1	0	0	6	0	0	0
OTU_730	0	0	0	0	0	0	0	0	0	0	0	13	0	0	0	0	117	0	0	0	0	0	0	0	0	0	0	0	0	0	0
OTU_731	7	0	7	17	8	21	0	32	2	0	1	11	3	20	1	77	8	38	20	11	0	0	0	25	0	0	0	0	0	0	0
OTU_732	0	0	0	0	0	0	0	0	0	0	0	0	0	0	0	68	0	0	0	0	0	0	0	0	0	0	0	0	0	0	0
OTU_733	38	109	4	37	0	35	33	47	9	0	101	0	0	4	2	0	0	0	0	874	1022	989	1096	263	785	691	411	757	656	957	354
OTU_734	0	0	0	0	0	0	109	0	1	50	14	0	0	43	0	0	0	0	0	2	0	0	0	0	0	0	0	0	0	0	0
OTU_735	0	0	0	0	0	0	0	0	74	0	0	0	0	0	0	0	0	0	0	0	0	0	0	0	0	0	0	0	0	0	0
OTU_736	0	0	0	0	0	0	127	0	0	0	0	0	0	0	0	78	0	0	0	0	0	0	5	0	0	0	0	0	0	1	0
OTU_737	82	58	69	950	1823	957	2824	2830	3427	1810	788	777	412	2319	825	784	3601	1092	1018	601	6	2	39	294	36	8	4	82	88	30	4
OTU_738	0	0	0	13	174	47	0	120	472	274	128	227	57	166	0	0	1773	189	0	16	0	0	0	0	0	0	4	0	0	0	0
OTU_739	0	0	0	52	0	0	99	83	365	0	252	66	119	167	0	0	607	293	120	1	0	0	0	12	4	0	0	0	0	0	2
OTU_74	0	0	0	0	86	0	0	0	0	0	0	0	0	0	0	0	0	0	0	0	0	0	0	0	0	0	0	0	0	0	0
OTU_740	0	0	0	0	0	0	0	0	0	0	0	40	0	0	0	0	367	0	0	0	0	0	0	0	0	0	0	0	0	0	0
OTU_741	0	0	0	0	0	0	0	0	0	0	0	35	0	0	1	0	448	0	0	0	0	0	0	0	0	0	0	0	0	0	0
OTU_742	0	0	0	0	0	0	0	0	0	0	0	46	0	0	0	0	458	0	0	0	0	0	0	0	0	0	0	0	0	0	0
OTU_743	80	74	28	18	0	118	2	140	0	0	95	35	0	0	0	0	0	177	32	11	0	0	6	6	4	0	0	0	0	0	0
OTU_744	285	371	48	255	139	27	0	26	29	0	62	28	0	0	0	0	0	87	0	838	1116	1012	1157	384	682	906	432	730	714	1000	357
OTU_745	28	37	19	0	88	43	0	56	0	11	38	46	2	54	150	0	140	67	0	2	0	4	0	2	0	0	0	0	0	1	0
OTU_746	37	138	8	77	37	0	0	0	0	0	0	50	0	0	0	0	281	44	0	2	0	14	0	0	8	6	9	1	0	2	0
OTU_747	221	134	43	80	85	0	0	58	0	0	3	32	0	0	202	0	309	0	0	332	362	339	366	129	275	345	220	285	337	467	172
OTU_748	0	0	0	0	0	0	0	0	0	0	0	11	0	0	0	0	155	0	0	0	0	0	0	0	0	0	0	0	0	0	0
OTU_749	28	82	53	82	0	105	0	95	0	0	0	0	0	0	0	0	0	0	0	306	375	336	449	99	343	334	180	349	265	398	126
OTU_75	0	0	0	1	38	65	39	32	58	74	32	0	25	74	0	50	0	0	73	1	0	0	0	0	0	0	0	0	0	0	0
OTU_750	57	0	0	0	0	0	32	0	0	0	0	0	0	120	0	32	0	0	0	12	0	0	0	0	0	0	0	0	0	0	0
OTU_751	2	0	0	0	0	0	0	2	0	0	26	8	0	0	20	161	0	211	0	21	0	0	0	0	0	0	0	0	0	0	0
OTU_752	0	35	0	0	0	0	0	0	0	0	0	0	0	0	0	0	0	0	0	0	0	0	0	0	0	0	0	0	0	0	0
OTU_753	45	0	28	17	0	0	58	0	0	0	0	55	0	88	156	36	0	0	71	278	354	263	280	85	237	220	128	283	217	282	131
OTU_754	84	79	21	88	0	101	0	115	0	0	0	55	0	55	307	0	0	50	68	519	647	554	534	174	367	439	256	423	442	581	194
OTU_755	0	0	17	64	0	51	0	0	0	0	0	0	30	77	0	0	0	0	0	62	119	65	82	10	59	67	29	38	62	48	33
OTU_756	12	50	0	14	0	0	94	0	0	0	0	0	0	0	0	192	0	0	0	3	0	0	0	0	0	0	0	0	0	0	0
OTU_757	0	0	0	0	0	0	141	0	0	0	0	0	0	0	0	0	0	0	0	0	0	0	0	0	0	0	0	0	0	0	0
OTU_758	0	0	0	0	0	0	0	0	0	0	0	29	0	2	0	58	261	0	0	0	0	0	0	0	0	0	0	0	0	0	0
OTU_759	113	0	6	48	0	0	0	0	0	1	0	18	0	0	0	0	185	0	38	0	10	0	0	0	0	0	0	0	0	0	0
OTU_76	759	1124	214	601	513	367	563	584	509	158	292	217	281	183	42	398	495	300	262	54	0	4	0	19	11	6	0	2	0	0	1
OTU_760	0	19	0	45	2	41	0	0	0	0	0	2	0	0	0	0	0	3	67	0	0	0	0	0	0	0	0	0	0	0	0
OTU_761	4	47	15	10	0	0	0	0	134	0	0	0	0	0	0	0	0	0	0	0	0	0	0	0	0	0	0	0	0	0	0
OTU_762	0	0	0	0	0	0	0	0	0	0	0	0	0	0	105	0	0	0	0	0	0	0	0	0	0	0	0	0	0	0	0
OTU_763	0	0	0	0	0	0	0	0	0	0	0	13	0	0	0	0	128	0	0	0	0	0	0	0	0	0	0	0	0	0	0
OTU_764	15	0	0	0	0	0	0	0	0	0	0	0	0	0	0	0	0	0	0	0	0	0	0	0	0	0	0	0	0	0	0
OTU_765	29	0	1	36	2	50	0	8	141	0	47	0	0	0	0	0	3	0	96	24	0	0	1	1	0	0	0	0	0	1	0
OTU_766	0	0	0	0	0	0	0	188	0	0	38	0	0	0	0	0	0	0	0	0	0	0	0	0	0	0	0	0	0	0	0
OTU_767	16	0	17	0	69	41	0	0	0	0	0	0	0	105	0	0	0	0	93	0	0	0	0	0	0	0	0	0	0	0	0
OTU_768	0	0	0	0	0	0	0	0	0	0	0	0	0	0	0	34	0	92	0	0	0	0	0	0	6	0	0	0	6	0	0
OTU_769	0	48	0	0	0	0	0	0	0	0	0	0	0	0	0	0	0	0	0	0	0	0	0	0	0	0	0	0	0	0	0
OTU_77	636	867	73	370	283	79	503	261	74	117	55	46	109	146	119	35	416	133	158	4758	5834	4931	5706	920	4542	4237	2549	3499	3774	5791	1651
OTU_770	0	0	0	0	0	0	0	0	0	0	0	53	0	0	0	0	459	0	0	0	0	0	0	0	0	0	0	0	0	0	0
OTU_771	194	143	123	154	210	160	40	251	93	44	0	159	78	0	305	163	0	136	151	526	607	537	473	162	385	441	227	500	372	595	216
OTU_772	0	0	3	0	8	0	0	2	0	0	10	20	0	0	1	0	256	0	0	0	3	6	0	0	6	4	0	0	0	0	0
OTU_773	0	0	0	0	0	0	0	42	0	0	19	26	0	0	0	0	221	0	0	0	0	0	0	0	0	0	0	0	0	0	0
OTU_774	0	0	0	388	0	0	0	0	0	0	0	0	0	0	0	0	0	0	0	0	0	0	0	0	0	0	0	0	0	0	0
OTU_775	6	0	25	19	0	0	179	53	54	0	0	0	0	0	0	0	0	0	0	84	136	159	104	42	76	77	32	94	115	110	53
OTU_776	36	80	18	27	0	35	0	0	22	62	45	3	0	0	0	0	0	121	1	86	101	144	101	38	87	87	38	81	72	123	38
OTU_777	29	1	0	47	0	0	0	0	0	0	0	33	0	0	0	151	231	1	25	85	108	109	112	29	100	102	40	64	67	156	47
OTU_778	0	0	0	0	0	0	0	143	0	0	0	17	0	0	0	0	108	0	0	0	0	0	0	15	0	0	0	0	0	0	0
OTU_779	0	0	0	0	0	0	0	0	0	0	0	13	0	0	0	0	108	0	0	0	0	0	0	0	0	0	0	0	0	0	0
OTU_78	0	0	0	65	0	109	60	83	30	217	83	0	0	139	0	0	0	157	44	9	0	0	0	0	0	0	0	0	0	0	0
OTU_780	635	627	176	496	132	380	394	220	303	150	30	148	96	246	2	486	814	374	269	795	851	738	774	245	655	682	346	677	525	769	277
OTU_781	2	35	0	14	0	0	0	0	0	1	0	0	0	0	124	47	0	0	0	2	0	0	4	0	0	0	0	0	0	0	0
OTU_782	68	105	12	4	7	80	49	0	0	1	0	26	0	0	18	0	212	0	0	258	351	325	277	61	220	198	138	240	216	308	97
OTU_783	32	0	0	0	0	0	0	0	0	0	0	0	0	0	0	0	0	0	0	0	0	0	0	0	0	0	0	0	0	0	0
OTU_784	0	0	0	0	113	0	0	0	0	0	0	0	0	0	0	0	0	0	0	0	0	0	0	0	0	0	0	0	0	0	0
OTU_785	902	1122	360	610	283	486	405	582	60	387	68	290	237	266	428	403	0	674	650	4653	5389	4769	5363	1807	3993	4208	2429	4047	3711	5858	1997
OTU_786	0	0	0	0	60	0	0	59	0	0	0	40	0	0	124	0	0	0	0	0	2	0	0	0	2	0	1	0	0	0	0
OTU_787	0	0	0	0	27	61	0	0	2	25	0	0	0	35	114	56	0	0	105	3	0	0	0	0	0	0	0	1	0	0	0
OTU_788	26	0	11	0	1	0	0	0	0	0	0	0	0	0	0	0	0	0	186	136	103	107	80	47	86	89	47	71	85	147	53
OTU_789	0	0	0	0	0	87	0	0	0	0	0	0	0	0	0	0	0	0	0	1	0	0	0	0	0	0	0	0	0	0	0
OTU_79	50	1	17	57	0	37	130	147	75	1	15	0	135	3	8	0	0	67	65	24	0	0	0	6	0	0	0	0	0	0	0
OTU_790	5	0	2	1	0	2	117	5	2	0	0	0	5	49	0	0	1	5	3	11	0	0	0	0	0	0	0	0	0	4	0
OTU_791	22	0	3	0	23	1	23	0	88	1	0	0	41	0	1	147	2	0	0	7	0	0	0	0	0	0	0	0	0	0	0
OTU_792	31	0	0	0	0	0	0	0	0	59	0	0	0	0	0	0	0	15	77	32	27	34	47	8	22	41	22	38	12	27	3
OTU_793	145	0	5	9	0	0	2	1	0	0	0	0	22	0	78	0	0	2	1	9	0	0	0	0	0	0	0	0	0	0	0
OTU_794	185	63	44	854	530	1395	542	538	508	400	222	69	1830	136	2	297	318	140	330	224	0	9	0	21	12	7	3	0	0	0	0
OTU_795	2708	4291	1021	2207	780	1410	898	1434	867	214	508	815	807	1174	1083	817	1724	1464	1796	8578	10747	9305	10179	3267	7362	8120	4995	7732	7629	10599	3775
OTU_796	18	0	0	14	60	88	1	131	53	46	106	109	0	340	0	0	1249	490	111	64	59	31	58	39	47	37	20	66	45	62	28
OTU_797	381	439	79	241	145	292	95	338	414	469	183	246	404	263	162	231	113	599	132	309	126	141	122	234	182	142	95	121	87	168	64
OTU_798	168	20	32	79	66	187	25	224	100	87	70	41	214	81	72	88	278	197	311	32	0	5	0	9	0	1	3	0	0	0	3
OTU_799	0	0	0	0	54	2	409	48	327	192	115	43	0	50	0	0	525	169	3	20	0	0	0	9	0	0	0	0	0	0	0
OTU_8	33	44	53	30	0	31	35	47	76	0	6	0	34	32	128	0	1	2	2	1	0	0	0	0	1	0	0	0	0	0	0
OTU_80	2	40	1	2	0	8	107	0	85	68	0	38	18	0	0	0	226	0	0	4	0	0	0	0	0	0	0	0	0	0	0
OTU_800	100	206	25	71	39	140	197	151	322	50	44	68	0	0	168	98	332	69	0	11	0	0	5	23	2	0	3	0	0	0	1
OTU_801	355	155	110	331	59	25	236	147	253	0	68	64	57	114	178	4	1	2	223	927	1241	998	1128	356	785	838	566	850	835	985	470
OTU_802	43	18	6	56	45	205	107	12	109	99	100	283	102	135	0	49	77	30	107	7	0	0	2	7	0	1	0	6	0	0	0
OTU_803	0	0	0	0	0	0	0	0	154	0	0	64	0	29	0	0	538	0	0	0	0	0	0	0	0	0	0	0	0	0	0
OTU_804	177	46	7	76	5	183	28	93	23	18	22	58	85	22	15	53	322	57	197	5	0	4	0	23	3	10	0	1	0	0	0
OTU_805	147	166	38	253	281	151	24	48	137	4	16	32	13	1	0	6	239	6	28	754	949	801	864	241	736	718	446	676	556	857	309
OTU_806	336	247	89	136	57	25	105	86	94	0	47	0	0	0	127	0	0	119	131	1647	1821	1803	1762	614	1608	1672	940	1387	1276	1939	709
OTU_807	0	0	0	0	28	80	115	58	3	0	23	0	0	54	0	90	0	83	92	1	0	0	0	5	0	0	0	0	0	0	0
OTU_808	0	0	0	0	0	77	64	85	85	8	0	32	0	184	0	0	261	0	0	4	0	0	0	0	0	0	0	0	0	0	0
OTU_809	0	0	0	0	0	0	0	68	0	25	0	27	0	22	0	0	263	114	0	0	0	0	0	0	0	0	0	0	0	0	0
OTU_81	0	0	1	0	0	0	0	0	1	794	0	119	0	0	0	0	1	0	0	0	0	0	0	0	0	0	0	0	0	0	0
OTU_810	0	0	0	0	0	0	0	0	0	0	0	15	0	0	0	0	247	18	0	11	0	0	0	0	0	0	0	0	0	0	0
OTU_811	21	31	18	31	2	1	0	1	44	36	40	19	4	63	3	0	213	2	0	0	5	5	1	0	5	1	0	1	0	6	4
OTU_812	1	0	0	16	3	0	0	6	60	0	0	22	0	0	0	0	300	0	0	4	0	0	2	2	6	0	0	0	0	0	0
OTU_813	21	0	0	0	65	0	0	0	0	71	0	31	0	0	0	0	254	81	0	56	69	75	52	26	49	59	39	96	68	107	26
OTU_814	0	0	0	37	0	8	0	88	174	111	73	17	77	221	0	1	185	29	48	13	0	0	0	1	2	0	0	0	0	0	0
OTU_815	2	0	7	0	0	0	239	0	190	1	0	53	0	50	0	23	287	48	0	3	0	0	0	0	0	0	0	0	0	0	0
OTU_816	40	50	23	107	0	16	106	0	68	0	0	31	0	0	72	80	0	0	41	390	461	354	378	125	280	309	172	223	232	363	134
OTU_817	115	97	49	177	0	105	369	114	0	34	0	2	155	1	0	230	0	107	68	452	527	625	564	230	453	424	246	459	382	545	217
OTU_818	104	162	29	64	81	1	0	48	0	0	2	19	127	0	0	105	0	0	112	630	827	801	888	277	654	677	420	559	549	905	289
OTU_819	0	0	0	0	0	0	168	0	0	0	0	0	0	0	0	0	0	0	0	0	0	0	0	0	0	0	0	0	0	0	0
OTU_82	200	477	40	170	43	120	21	133	50	153	70	43	64	27	15	1	249	322	59	1	0	1	0	18	0	0	0	0	0	0	0
OTU_820	2	7	0	25	0	14	0	0	182	55	0	0	146	0	0	0	0	0	0	185	155	163	132	93	136	122	69	131	140	210	70
OTU_821	0	0	0	0	0	0	0	0	0	0	0	25	0	0	0	0	229	0	0	0	0	0	0	0	0	0	0	0	0	0	0
OTU_822	0	0	0	0	148	0	140	0	0	0	0	0	0	0	1	103	0	0	29	0	0	0	0	0	0	0	0	0	0	0	0
OTU_823	4	4	1	9	0	0	0	0	0	0	0	21	0	0	0	0	188	0	0	7	14	11	7	10	5	12	1	19	10	6	6
OTU_824	10	20	6	18	24	5	0	4	40	11	0	3	0	0	96	18	69	0	4	0	1	0	0	0	0	0	0	0	0	0	0
OTU_825	4	0	5	4	0	0	301	0	4	0	0	0	0	0	0	0	0	0	0	0	0	0	0	0	0	0	0	0	0	0	0
OTU_826	16	94	11	29	0	0	0	0	192	100	17	0	0	0	0	0	0	0	0	50	44	36	41	10	22	7	7	44	10	55	5
OTU_827	234	116	23	181	54	33	0	35	224	59	1	74	66	0	0	110	0	184	141	773	1084	1115	1013	314	849	942	548	701	765	1094	476
OTU_828	30	59	9	32	0	67	0	0	0	127	0	0	0	0	0	0	0	0	0	345	360	339	299	84	261	304	210	229	226	428	135
OTU_829	65	29	16	60	0	130	106	46	63	0	12	0	67	18	0	25	0	0	16	692	892	740	869	236	618	619	355	555	575	1006	323
OTU_83	25	40	41	23	0	0	18	0	0	85	0	57	0	73	139	0	0	92	0	813	916	899	995	278	744	861	480	665	827	1213	357
OTU_830	16	22	0	0	0	60	26	0	13	0	6	26	0	8	113	0	0	2	2	3	0	0	0	10	0	0	0	0	0	0	0
OTU_831	60	70	18	58	0	16	211	0	0	0	0	0	0	19	0	91	0	0	77	690	704	624	681	186	486	504	347	587	478	668	246
OTU_832	0	0	0	0	0	0	166	0	55	0	0	0	0	0	0	0	0	0	0	2	1	0	0	0	0	0	0	0	0	0	0
OTU_833	0	0	0	0	0	0	0	0	0	0	47	0	0	48	0	248	0	67	38	2	0	0	0	11	0	3	4	0	0	2	0
OTU_834	0	0	15	0	0	1	0	0	0	0	0	0	0	0	0	0	0	0	137	0	0	0	0	0	0	0	0	0	0	0	0
OTU_835	5	1	1	402	88	0	6	62	0	0	0	15	0	4	0	0	0	0	0	1	0	0	0	0	0	0	0	0	0	0	0
OTU_836	24	79	0	59	103	11	37	0	39	3	0	18	13	0	0	11	109	0	0	0	0	0	0	0	0	0	0	0	0	0	0
OTU_837	0	0	0	0	178	0	0	0	0	0	0	0	0	0	0	0	0	0	0	0	0	0	0	0	0	0	0	0	0	0	0
OTU_838	0	0	0	0	0	0	110	41	0	0	0	0	0	23	0	0	0	0	0	2	0	0	0	0	0	0	0	0	0	0	0
OTU_839	3	0	0	101	0	0	137	0	0	0	9	0	0	5	0	0	0	0	0	3	0	0	0	0	0	0	0	0	0	0	0
OTU_84	331	340	103	215	75	20	187	288	249	132	12	92	197	36	188	0	220	101	18	7	0	0	9	0	0	0	0	1	0	0	0
OTU_840	6	0	3	3	0	0	0	0	29	19	0	10	87	0	32	18	16	8	0	5	0	0	0	4	0	0	0	0	0	0	0
OTU_841	0	0	0	0	0	0	0	0	46	50	29	0	0	122	0	206	0	65	0	7	0	0	0	0	0	0	0	0	0	0	0
OTU_842	294	270	104	133	38	47	1	144	41	64	0	3	131	0	49	0	0	0	116	356	559	512	478	188	312	338	247	277	336	525	163
OTU_843	0	0	0	12	193	0	42	51	0	39	37	0	0	0	0	113	0	45	0	2	0	0	0	15	0	0	0	0	0	0	0
OTU_844	18	1	1	5	1	111	0	0	93	1	0	15	2	1	0	3	0	0	34	140	0	1	0	34	10	3	0	0	0	0	0
OTU_845	0	0	0	0	0	19	0	37	0	0	0	0	0	165	0	0	0	0	0	1	0	0	0	0	0	0	0	0	0	0	0
OTU_846	34	39	1	13	0	0	0	13	0	0	81	0	0	0	0	0	0	0	48	271	337	233	305	84	186	236	148	258	177	199	89
OTU_847	0	0	0	0	0	0	0	0	0	0	0	12	0	0	0	0	174	0	0	0	0	0	0	0	0	0	0	0	0	0	0
OTU_848	9	0	0	7	0	0	0	0	0	0	0	0	0	110	0	0	0	0	0	0	0	0	0	0	0	0	0	0	0	0	0
OTU_849	29	49	9	16	0	2	0	94	0	0	0	38	0	59	0	60	0	0	20	13	34	19	13	9	35	12	11	23	20	31	13
OTU_85	0	0	0	0	0	0	81	0	51	33	1	49	0	54	0	28	494	0	0	1	0	0	0	0	0	0	0	0	0	0	0
OTU_851	27	13	4	16	0	43	0	144	94	11	0	19	0	0	1	0	0	0	0	3	7	0	0	1	0	4	0	0	3	0	0
OTU_852	38	88	11	0	41	65	15	109	0	0	0	24	73	50	0	23	0	82	79	88	167	138	114	34	85	79	64	115	86	132	56
OTU_853	3	0	1	0	1	0	1	0	149	3	0	0	1	0	1	0	0	2	1	0	1	0	4	0	0	0	0	0	0	0	0
OTU_854	89	58	21	108	0	15	116	47	0	0	0	0	0	4	0	0	0	0	135	387	538	460	448	121	291	312	212	421	382	545	170
OTU_855	40	11	0	38	1	0	0	44	29	0	0	0	0	4	1	0	0	107	0	209	275	240	301	64	209	182	109	148	176	266	114
OTU_856	7	37	2	19	96	0	0	13	1	0	0	0	0	0	0	0	0	0	0	56	61	61	61	11	40	32	28	46	48	96	28
OTU_857	0	0	0	0	89	0	0	0	0	0	0	0	0	0	0	0	0	0	0	43	44	61	43	16	54	31	34	29	43	54	33
OTU_858	41	40	7	22	0	0	0	0	0	0	19	38	0	48	0	0	0	0	0	38	30	14	23	1	13	25	7	16	17	9	2
OTU_859	0	0	0	0	0	0	0	0	0	0	0	0	0	0	99	0	1	0	0	0	0	0	0	0	0	0	0	0	0	0	0
OTU_86	81	47	9	99	125	0	0	41	83	0	0	0	0	0	263	0	0	0	0	512	463	492	591	120	368	465	290	488	377	580	143
OTU_860	0	0	0	0	0	0	0	0	0	0	0	0	0	0	0	165	0	0	0	0	0	0	0	0	0	0	0	0	0	0	0
OTU_861	200	183	95	13	20	31	180	77	0	50	0	33	0	94	0	159	0	111	23	675	871	745	721	219	619	612	419	535	576	833	324
OTU_862	0	0	0	20	0	60	0	0	0	0	0	0	0	0	0	0	0	0	0	2	0	7	0	0	10	7	0	0	2	7	0
OTU_863	80	45	41	63	37	0	0	13	0	0	65	0	0	0	0	0	0	0	122	2	0	0	0	0	0	0	0	0	0	0	0
OTU_864	10	0	0	0	32	0	0	0	0	0	0	0	0	0	171	0	0	0	0	0	0	0	0	0	0	0	0	0	0	0	0
OTU_865	1	0	2	0	0	25	182	0	0	0	0	0	0	0	0	0	0	0	0	9	40	5	8	7	18	13	8	14	3	3	2
OTU_866	0	0	9	2	0	53	92	0	2	26	13	0	2	25	1	1	0	0	0	14	0	0	0	0	0	0	0	0	0	7	0
OTU_867	0	22	0	8	0	0	0	4	36	2	54	6	5	44	7	0	36	1	0	29	0	5	0	0	5	1	0	0	5	0	0
OTU_868	4	0	14	0	0	0	0	0	0	0	56	18	0	0	0	0	152	0	0	13	10	8	22	4	11	4	11	8	7	24	2
OTU_869	0	0	0	0	0	0	0	0	0	0	0	0	0	0	0	0	0	0	71	7	2	10	2	1	5	2	0	0	3	0	0
OTU_87	0	0	0	0	0	0	0	0	0	0	0	9	0	0	0	0	182	0	0	0	0	0	0	0	1	0	0	0	1	0	0
OTU_870	23	0	0	0	0	0	0	0	0	0	0	0	0	0	0	0	0	0	0	0	0	0	0	0	0	0	0	0	0	0	0
OTU_871	73	39	16	16	80	0	0	0	0	0	39	0	0	0	0	50	0	53	66	105	115	92	86	72	62	84	65	75	78	130	54
OTU_872	0	0	0	0	0	0	97	0	0	0	0	0	0	0	0	0	0	0	0	0	0	0	0	0	0	0	0	0	0	0	0
OTU_873	0	0	0	1	0	0	148	0	0	0	0	2	0	1	0	0	1	1	0	0	0	0	0	0	0	0	0	0	0	0	0
OTU_874	160	109	62	64	0	36	117	0	0	0	39	0	0	0	0	0	0	0	0	248	240	274	328	87	201	192	144	248	186	338	90
OTU_875	34	0	0	5	15	7	0	104	0	18	0	0	10	14	0	0	0	35	0	61	76	88	45	21	48	67	35	77	80	44	29
OTU_876	0	0	0	0	0	0	0	92	0	0	0	0	0	0	0	0	0	10	0	0	0	0	0	0	0	0	0	0	0	0	0
OTU_877	0	0	0	0	0	0	0	118	0	0	0	0	0	0	0	0	0	0	0	0	0	0	0	0	0	0	0	0	0	0	0
OTU_878	0	0	0	0	0	0	0	0	0	60	0	0	0	0	0	0	0	0	0	0	0	0	0	0	0	0	0	0	0	0	0
OTU_879	23	24	9	0	0	0	0	56	0	0	0	0	0	0	0	71	0	0	0	7	20	11	6	9	9	2	9	11	11	16	12
OTU_88	0	0	2	0	0	0	0	0	0	0	0	23	0	0	0	0	199	0	0	0	0	0	0	0	0	0	0	0	0	0	0
OTU_880	2	0	35	240	258	52	79	115	142	61	61	100	149	111	146	138	436	236	453	1	0	0	0	0	0	0	0	0	0	0	0
OTU_881	0	0	11	0	0	0	0	0	0	0	0	0	0	0	0	0	0	0	54	0	0	0	0	0	0	0	0	0	0	0	0
OTU_882	0	0	0	345	0	108	0	221	309	81	39	160	34	273	0	0	1234	293	55	27	0	0	0	0	0	0	0	0	0	0	0
OTU_883	138	74	67	95	0	36	0	422	178	6	0	189	0	0	0	0	19	38	37	31	28	31	13	17	10	20	26	25	23	15	1
OTU_884	0	43	0	0	0	0	0	0	0	0	0	0	0	0	0	0	0	0	0	0	0	0	0	0	0	0	0	0	0	0	0
OTU_885	0	0	0	0	0	0	301	1	0	0	0	0	0	0	0	0	0	87	0	21	0	5	0	0	0	0	0	0	0	0	0
OTU_886	0	0	0	0	0	0	0	0	0	0	0	23	0	0	0	1	150	0	0	0	0	0	0	0	0	0	0	0	0	0	0
OTU_887	36	0	5	17	1	0	0	40	64	0	2	4	0	1	0	4	19	0	20	10	0	0	0	0	0	0	0	0	1	0	0
OTU_888	17	0	0	0	0	0	0	0	0	0	0	0	0	0	0	0	0	0	0	0	0	0	0	0	0	0	0	0	0	0	0
OTU_889	0	0	16	38	0	0	0	0	0	0	0	0	0	0	138	0	0	0	0	17	30	27	15	15	19	23	9	5	11	12	12
OTU_89	0	0	0	52	0	15	0	31	38	0	363	0	0	0	0	0	0	0	0	0	0	5	0	0	0	1	0	0	0	0	5
OTU_890	0	0	0	0	0	55	100	111	0	0	0	0	0	0	0	0	0	0	0	7	1	1	1	1	8	0	10	0	9	21	0
OTU_891	0	0	0	0	0	0	0	0	0	0	0	0	0	0	0	0	0	0	98	0	0	0	0	0	0	0	0	0	0	0	0
OTU_892	67	44	37	143	0	0	0	0	51	0	0	37	0	0	0	81	0	0	0	103	117	101	102	22	58	80	47	57	43	59	30
OTU_893	0	0	0	0	0	0	0	0	0	0	0	57	0	0	0	0	0	0	0	0	0	0	0	0	0	0	0	0	0	0	0
OTU_894	0	0	0	0	0	0	0	0	0	0	0	15	0	0	0	0	82	0	0	0	0	0	0	0	0	0	0	0	0	0	0
OTU_895	0	0	4	0	0	0	0	0	0	0	0	0	0	0	0	0	0	0	74	0	0	0	0	0	0	0	0	0	0	0	0
OTU_896	3	70	3	0	0	0	0	1	0	0	0	0	0	0	0	0	0	0	0	1	0	0	0	0	0	0	0	0	0	0	0
OTU_897	1	1	126	0	0	0	0	0	2	0	0	16	0	0	0	0	0	0	143	3	4	98	1	3	2	1	4	0	3	3	0
OTU_898	0	0	29	0	0	0	0	0	0	0	0	0	0	0	0	0	0	0	0	0	0	0	0	0	0	0	0	0	0	0	0
OTU_899	20	0	0	5	14	0	0	13	84	0	35	14	0	1	0	0	1	17	55	2	0	0	2	0	0	5	0	0	0	0	0
OTU_9	0	0	0	0	0	0	0	2	0	0	0	0	0	0	124	0	0	0	0	0	0	0	0	0	0	0	0	0	0	0	0
OTU_90	21	56	25	27	78	123	57	75	7	6	9	49	0	90	0	65	219	0	118	9	0	0	0	0	0	0	0	0	0	0	0
OTU_900	39	0	0	0	0	0	0	0	0	0	0	0	0	0	0	0	0	0	0	0	0	0	0	0	0	0	0	0	0	0	0
OTU_903	12	0	1	9	0	0	0	0	0	0	0	0	0	0	0	0	0	0	0	13	24	11	1	4	7	18	4	11	18	9	16
OTU_904	12	0	0	0	0	0	0	0	0	0	0	0	0	0	0	0	0	0	0	0	0	0	0	0	0	0	0	0	0	0	0
OTU_905	53	0	3	24	0	0	0	0	0	31	0	17	0	0	1	0	0	0	0	0	0	0	0	0	0	0	0	0	0	0	0
OTU_906	0	35	0	0	0	0	0	0	0	0	0	0	0	0	0	0	0	0	0	0	0	0	0	0	0	0	0	0	0	0	0
OTU_908	87	0	9	6	0	0	0	0	0	1	0	0	0	0	0	10	0	25	0	11	3	3	0	0	0	5	0	7	9	2	0
OTU_909	11	0	0	0	0	0	0	0	64	79	0	0	0	0	0	0	0	0	0	57	103	64	82	28	120	78	34	122	77	75	37
OTU_91	8	0	9	184	195	145	121	209	339	84	69	116	186	174	323	156	461	159	597	2	0	0	0	0	0	0	0	0	0	0	0
OTU_911	0	37	0	0	0	0	0	0	0	0	0	0	0	0	0	0	0	0	0	0	0	0	0	0	0	0	0	0	0	0	0
OTU_912	0	0	0	0	0	0	0	0	0	0	0	0	0	0	0	0	0	0	0	1	20	14	10	3	2	4	7	8	5	10	5
OTU_913	24	0	0	0	0	0	0	0	0	0	0	0	0	0	0	0	0	0	0	0	0	0	5	2	0	1	0	5	4	5	0
OTU_914	0	24	0	0	0	0	0	0	0	0	0	0	0	0	0	0	0	1	0	0	0	0	2	0	0	0	0	0	0	0	1
OTU_915	0	41	0	0	0	0	0	0	0	0	0	0	0	0	0	0	0	0	0	0	0	0	0	0	0	0	0	0	0	0	0
OTU_916	38	0	0	0	0	0	0	1	1	0	0	0	0	0	0	0	0	0	2	0	0	0	0	0	0	0	0	0	0	0	0
OTU_917	16	0	0	0	0	0	0	0	0	0	0	0	0	0	0	0	0	0	0	0	0	0	1	0	0	0	0	0	0	0	0
OTU_918	0	17	0	3	0	0	0	0	0	0	0	0	0	0	0	0	0	0	0	0	0	0	0	0	0	0	0	0	0	0	0
OTU_919	13	0	0	0	0	0	0	0	0	0	0	0	0	0	0	0	0	0	0	0	0	0	0	0	0	0	0	0	0	0	0
OTU_92	622	860	136	633	1	193	255	423	292	175	28	111	144	45	128	47	90	71	152	10027	12258	10972	11779	2838	8878	10080	5845	8209	8392	13070	4213
OTU_921	102	0	0	4	0	0	0	0	1	1	0	0	0	51	0	0	0	0	0	0	0	0	0	0	0	0	0	0	0	0	0
OTU_922	0	66	0	0	0	0	0	1	0	0	0	0	0	0	0	0	0	0	0	0	0	0	0	0	2	0	0	0	0	0	0
OTU_924	0	62	0	0	0	0	0	0	0	0	0	0	0	0	0	0	0	0	0	0	0	0	0	0	0	0	0	0	0	0	0
OTU_925	1	47	1	15	0	0	0	1	0	0	0	0	1	0	0	0	0	0	0	0	0	0	0	0	0	0	0	0	0	0	0
OTU_926	59	32	4	5	0	13	24	11	24	0	0	0	0	0	70	0	0	0	0	1	0	0	1	0	0	0	0	0	0	0	0
OTU_927	0	36	0	0	0	0	0	0	0	0	0	0	0	0	0	0	0	0	0	0	0	1	0	0	0	0	0	0	0	0	0
OTU_928	0	0	0	0	0	0	0	0	0	0	0	0	0	0	0	0	0	0	0	0	0	6	4	17	0	5	0	1	0	0	0
OTU_929	0	27	0	0	0	0	0	0	0	0	0	0	0	0	0	0	0	0	0	0	0	0	0	0	0	0	0	0	0	0	0
OTU_93	41	0	18	33	192	0	0	82	0	3	0	0	0	0	103	72	0	0	49	5	0	0	0	0	0	0	0	0	0	0	0
OTU_930	0	29	0	0	0	0	0	0	0	0	0	0	0	0	0	0	0	0	0	0	0	0	0	0	0	0	0	0	0	0	0
OTU_931	0	21	0	2	0	0	0	0	0	0	0	0	0	0	0	0	0	0	0	0	0	0	0	0	0	0	0	0	0	0	0
OTU_933	12	0	0	0	0	0	0	0	0	0	0	0	0	0	0	0	0	0	0	0	0	0	0	0	0	0	0	0	0	0	0
OTU_934	17	0	0	0	0	0	0	0	0	0	0	0	0	0	0	0	0	0	0	0	0	0	0	0	0	0	0	0	0	0	0
OTU_935	0	0	0	0	0	0	0	0	0	0	0	0	0	0	0	0	0	0	0	1	0	4	3	0	3	5	0	0	5	0	1
OTU_936	9	78	5	14	0	0	0	1	0	1	0	0	0	0	0	49	1	2	0	0	0	0	0	0	0	0	0	0	0	0	0
OTU_937	0	111	0	21	0	0	0	0	0	0	0	0	0	0	0	0	0	0	0	0	0	0	0	0	0	0	0	0	0	0	0
OTU_938	21	79	7	6	0	0	71	0	0	0	0	0	0	2	0	0	0	36	44	3	0	0	0	5	0	0	0	0	0	0	0
OTU_939	22	66	0	0	0	0	0	0	0	0	0	0	0	0	0	0	0	0	1	0	0	0	1	0	0	1	0	0	0	0	0
OTU_94	58	268	10	98	24	26	18	2	52	84	10	0	56	0	2	0	0	108	0	1630	1940	1685	1856	279	1444	1434	931	1175	1242	2041	551
OTU_941	10	44	0	13	15	0	0	0	3	7	0	0	26	0	0	0	0	0	0	0	0	0	0	0	0	0	0	0	0	0	0
OTU_942	26	59	0	10	4	0	0	0	3	0	0	0	3	61	0	0	0	0	32	1	0	0	0	0	1	0	0	0	0	0	0
OTU_943	0	54	0	0	0	0	0	0	0	0	0	0	0	0	0	0	0	0	0	0	0	0	0	0	0	0	0	0	0	0	0
OTU_944	19	40	0	0	0	0	0	0	0	0	0	0	0	30	0	0	0	0	0	5	0	0	0	4	0	0	0	0	0	0	0
OTU_945	0	56	0	0	0	0	0	0	0	0	0	0	0	0	0	0	0	0	0	0	0	0	0	0	0	0	0	0	0	0	0
OTU_946	7	44	1	0	0	0	0	0	0	0	5	0	0	0	0	0	0	0	0	3	0	0	0	2	0	0	0	0	0	0	0
OTU_947	0	46	1	0	0	0	0	0	0	0	0	0	0	0	0	0	0	0	0	0	0	0	0	0	0	0	0	0	0	0	0
OTU_948	0	41	0	0	0	0	0	0	0	0	0	0	0	0	0	0	0	0	0	0	0	0	0	0	0	0	0	0	0	0	0
OTU_949	0	38	0	0	0	0	0	0	0	0	0	0	0	0	0	0	0	0	0	0	0	0	0	0	0	0	0	0	0	0	0
OTU_95	0	0	0	0	0	0	0	0	0	59	106	0	0	0	0	0	0	133	0	9	0	0	0	0	0	0	0	0	0	0	0
OTU_950	0	29	0	0	0	0	0	0	0	0	0	0	0	0	0	0	0	0	0	0	0	0	0	0	0	0	0	0	0	0	0
OTU_951	0	28	0	0	0	0	0	0	0	0	0	0	0	0	0	0	0	0	0	0	0	0	0	0	0	0	0	0	0	0	0
OTU_952	0	32	0	0	0	0	0	0	0	0	0	0	0	0	0	0	0	0	0	0	0	0	0	0	0	0	0	0	0	0	0
OTU_953	0	0	28	0	0	41	0	0	0	0	0	0	0	0	0	0	0	0	0	0	0	0	0	0	4	4	0	0	1	3	4
OTU_954	64	1	1	2	0	0	0	0	0	0	35	0	34	7	1	0	5	9	0	0	0	0	0	0	0	7	0	0	0	0	0
OTU_955	20	35	32	124	0	0	0	0	0	0	0	10	0	2	0	0	0	0	0	0	0	2	0	0	0	3	0	0	0	0	0
OTU_956	0	22	0	3	0	3	0	0	0	2	1	82	0	0	0	0	0	0	0	0	0	0	0	0	0	0	0	0	0	0	0
OTU_957	11	32	33	106	25	14	0	0	0	0	12	0	0	0	0	0	0	13	0	1	0	0	0	0	0	0	0	0	0	0	0
OTU_958	20	0	0	0	0	0	0	0	0	0	0	0	0	0	0	0	0	0	0	1	0	0	0	0	0	0	0	0	0	0	0
OTU_959	20	0	0	0	0	0	0	0	0	0	0	0	0	0	0	0	0	0	0	0	0	0	0	0	0	0	0	0	0	0	0
OTU_96	0	0	0	0	0	0	0	0	0	0	0	8	0	0	0	0	112	0	0	0	3	0	0	0	0	0	0	0	0	0	0
OTU_960	0	18	0	0	0	0	0	0	0	0	0	0	0	0	0	0	0	0	0	0	0	0	0	0	0	0	0	0	0	0	0
OTU_961	61	14	14	41	37	52	0	71	2	33	7	20	0	50	12	8	10	89	61	20	0	0	0	0	2	0	0	0	0	0	0
OTU_962	20	0	0	0	0	0	0	0	0	0	0	0	0	0	0	0	0	0	0	0	0	0	0	0	0	0	0	0	0	0	0
OTU_963	15	0	0	0	0	0	0	0	0	0	0	0	0	0	0	0	0	0	0	0	0	0	0	0	0	0	0	0	0	0	0
OTU_964	19	0	0	0	0	0	0	0	0	0	0	0	0	0	0	0	0	0	0	0	0	0	0	0	0	0	0	0	0	0	0
OTU_965	30	0	9	20	0	0	1	39	0	0	0	36	152	0	0	0	0	0	1	0	0	0	0	0	0	0	0	0	0	0	0
OTU_967	34	0	8	2	0	0	5	1	18	0	0	0	1	0	0	8	2	4	18	0	0	0	0	0	0	0	0	0	0	0	0
OTU_968	16	0	0	0	0	0	0	0	0	0	0	0	0	0	0	0	0	0	0	0	0	0	0	0	0	0	0	0	0	0	0
OTU_969	14	0	0	0	0	0	0	0	0	0	0	0	0	0	0	0	0	0	0	0	0	0	0	0	0	0	0	0	0	0	0
OTU_97	43	58	12	35	170	0	0	42	150	0	0	1	0	0	0	0	0	0	41	262	218	238	205	84	186	169	135	155	165	204	71
OTU_970	0	13	0	0	0	0	0	0	0	0	0	0	0	0	0	0	0	0	0	0	0	0	0	0	0	0	0	0	0	0	0
OTU_971	21	1	88	31	58	0	200	95	6	101	1	53	0	6	6	3	457	7	180	5	0	0	0	9	1	0	1	2	6	2	0
OTU_972	330	0	0	0	0	0	0	0	0	0	0	0	0	0	0	0	0	0	0	0	0	0	0	0	0	0	0	0	0	0	0
OTU_973	12	0	0	0	0	0	0	0	0	0	0	0	0	0	0	0	0	0	0	5	5	20	10	3	0	7	7	7	2	6	8
OTU_974	0	19	4	0	0	0	0	0	0	0	0	0	0	0	0	0	0	0	0	44	34	40	17	6	21	28	27	22	24	44	5
OTU_975	62	21	0	0	0	0	0	0	0	0	0	0	0	0	0	0	2	0	0	0	0	0	0	0	0	0	0	0	0	0	0
OTU_977	0	36	0	0	0	0	0	0	0	0	0	0	0	0	0	0	0	0	0	0	0	0	0	0	0	0	0	0	0	0	0
OTU_978	5	31	2	0	0	0	0	0	0	0	0	0	0	0	0	0	0	0	0	0	0	0	0	0	0	0	0	0	0	0	0
OTU_979	37	0	0	0	0	0	0	0	0	0	0	0	0	0	0	0	0	0	0	0	0	0	0	0	0	0	0	0	0	0	0
OTU_98	0	0	0	0	0	0	101	0	0	0	0	0	0	0	0	0	0	0	0	0	0	0	0	0	0	0	0	0	0	0	0
OTU_980	0	23	0	0	0	0	0	0	0	0	0	0	0	0	0	0	0	0	0	0	1	0	0	0	0	0	0	0	0	4	0
OTU_982	0	21	2	0	0	0	0	0	0	0	0	0	0	0	0	0	0	0	0	0	0	0	0	0	0	0	0	0	0	0	0
OTU_983	1	20	0	5	0	1	0	0	0	0	0	0	0	0	0	0	0	0	1	0	0	0	0	0	0	0	0	0	0	0	0
OTU_984	20	0	0	0	0	0	0	0	0	0	0	0	0	0	0	0	0	0	0	0	0	0	0	0	0	0	0	0	0	0	0
OTU_985	0	0	20	0	0	0	0	0	0	0	0	0	0	0	0	0	0	0	70	0	0	0	0	0	0	0	0	0	0	0	0
OTU_986	14	0	0	0	0	0	0	0	0	0	0	0	0	0	0	0	0	0	0	0	0	0	0	0	0	0	0	0	0	0	0
OTU_987	13	0	0	0	0	0	0	0	0	0	0	0	0	0	0	0	0	0	0	0	0	0	0	0	0	0	0	0	0	0	0
OTU_988	12	0	0	0	0	0	0	0	0	0	0	0	0	0	0	0	0	0	0	0	0	0	0	0	0	0	0	0	0	0	0
OTU_989	8	0	20	23	2	2	0	31	0	1	0	0	56	48	0	63	0	19	2	4	0	0	0	0	0	0	0	0	0	0	0
OTU_99	0	0	0	0	0	0	0	47	80	32	0	18	0	0	0	0	136	0	29	0	0	0	0	0	0	0	0	0	0	0	0
OTU_990	7	0	3	0	0	0	0	0	0	0	0	0	0	0	0	0	0	0	0	0	0	0	0	0	4	0	0	6	1	4	0
OTU_991	17	0	16	37	119	0	0	1	0	0	0	0	0	0	0	25	0	0	9	113	160	160	122	27	80	83	55	89	63	210	49
OTU_992	1	57	11	40	0	59	58	41	1	0	0	63	25	0	0	0	0	0	0	113	138	133	126	22	102	112	58	87	106	144	40
OTU_993	70	0	0	6	0	0	0	0	0	0	0	9	0	0	0	0	69	0	1	127	124	162	139	63	139	101	84	99	121	187	51
OTU_994	67	68	30	2	0	0	0	0	50	0	0	0	0	0	0	44	0	62	8	209	279	210	270	84	198	160	116	202	181	233	79
OTU_995	12	0	12	0	0	0	0	0	0	0	0	0	0	0	0	0	0	0	0	63	101	69	80	27	54	71	30	51	66	75	38
OTU_996	9	0	0	0	0	0	0	0	0	0	0	0	0	0	0	0	0	0	0	69	77	72	85	21	85	43	29	68	53	60	22
OTU_997	13	0	0	0	0	80	0	0	0	0	0	0	0	0	0	0	0	0	0	76	166	84	80	39	54	91	33	60	60	105	38
OTU_998	6	0	0	0	0	0	0	0	0	0	0	2	0	0	0	0	0	0	0	69	96	131	94	22	100	84	47	116	58	141	55
OTU_999	4	0	0	0	0	0	0	0	0	0	0	0	0	0	0	0	0	0	0	42	40	43	39	16	32	23	32	27	28	26	10
