# Supplementary material for: Gut microbial changes in a specialist blister beetle larvae and their nutritional metabolic characteristics
Source: Ecol Evol. 2024 Aug 22;14(8):e70184. doi: 10.1002/ece3.70184 (PMC11341433; doi:10.1002/ece3.70184)
Supplement: Supplementary file 5 — Table S3. [file ECE3-14-e70184-s014.xlsx]

## Sheet: Sheet 1
Supplementary Table 3 The sites information of each samples in PCoA analysis.
Sample	PCoA1	PCoA2
L11	0.0846585	-0.396061
L13	0.0066084	-0.429141
L14	0.217247	-0.21182
L15	0.178916	-0.155098
LL21	0.335645	0.0574383
LL22	0.312646	-0.0188743
LL23	0.309002	0.0603539
LL24	0.328736	-0.00688856
LL25	0.375319	0.0763385
LL31	0.336928	0.120619
LL32	0.358293	0.079526
LL33	0.349009	0.0242199
LL34	0.345912	0.0177928
LL35	0.324944	0.112293
LL41	0.26853	0.033506
LL42	0.290299	0.076632
LL43	0.336015	0.15337
LL44	0.324535	0.05081
LL45	0.317607	-0.0147683
AL21	-0.416805	0.0326525
AL22	-0.468988	0.0279257
AL23	-0.468549	0.0249051
AL24	-0.472716	0.0258471
AL32	-0.327517	0.0529695
AL33	-0.463685	0.0270337
AL34	-0.469539	0.0247657
AL35	-0.46776	0.0251615
AL41	-0.461694	0.0260721
AL42	-0.466296	0.0267245
AL44	-0.460339	0.0370803
AL45	-0.456963	0.0386141
