# Supplementary material for: Gut microbial changes in a specialist blister beetle larvae and their nutritional metabolic characteristics
Source: Ecol Evol. 2024 Aug 22;14(8):e70184. doi: 10.1002/ece3.70184 (PMC11341433; doi:10.1002/ece3.70184)
Supplement: Supplementary file 6 — Table S4. [file ECE3-14-e70184-s003.xlsx]

## Sheet: permanova-pairwise (1)
Supplementary Table 4 Result of pairwise permanova of the bacterial composition in larvae between groups.
Group 1	Group 2	Sample size	Permutations	pseudo-F	p-value	q-value
L1	LL2	9	999	4.15719	0.013	0.025
L1	LL3	9	999	4.07811	0.014	0.025
L1	LL4	9	999	3.43175	0.014	0.025
L1	AL2	8	999	14.2232	0.033	0.047
L1	AL3	8	999	11.9888	0.035	0.047
L1	AL4	8	999	14.6877	0.027	0.044
LL2	LL3	10	999	0.84259	0.845	0.845
LL2	LL4	10	999	1.17426	0.152	0.177
LL2	AL2	9	999	32.4213	0.007	0.025
LL2	AL3	9	999	26.5574	0.01	0.025
LL2	AL4	9	999	33.2979	0.012	0.025
LL3	LL4	10	999	0.927554	0.676	0.71
LL3	AL2	9	999	24.257	0.011	0.025
LL3	AL3	9	999	20.6146	0.009	0.025
LL3	AL4	9	999	24.7524	0.007	0.025
LL4	AL2	9	999	19.7015	0.01	0.025
LL4	AL3	9	999	16.9091	0.006	0.025
LL4	AL4	9	999	20.1134	0.012	0.025
AL2	AL3	8	999	0.780074	0.593	0.655
AL2	AL4	8	999	2.13675	0.036	0.047
AL3	AL4	8	999	1.94104	0.066	0.082
