# Supplementary material for: Gut microbial changes in a specialist blister beetle larvae and their nutritional metabolic characteristics
Source: Ecol Evol. 2024 Aug 22;14(8):e70184. doi: 10.1002/ece3.70184 (PMC11341433; doi:10.1002/ece3.70184)
Supplement: Supplementary file 10 — Table S8. [file ECE3-14-e70184-s016.xlsx]

## Sheet: Sheet 1
Supplementary Table 8 Significant different functional pathways between the L1 and LL2~LL4 groups.
description	mean_L1	mean_LL2~LL4	sd_L1	sd_LL2~LL4	se_L1	se_LL2~LL4	p_value	sign
"chlorophyllide a biosynthesis I (aerobic, light-dependent)"	894.701	3648.12	1013.47	1698.99	506.737	438.677	0.00322871	**
aerobactin biosynthesis	235.876	500.05	64.6346	342.747	32.3173	88.497	0.0124042	*
4-methylcatechol degradation (ortho cleavage)	1003.26	755.003	108.42	295.68	54.2098	76.3442	0.0185527	*
coenzyme B biosynthesis	52.4538	134.548	33.3181	107.826	16.659	27.8406	0.0221555	*
coenzyme M biosynthesis I	112.023	28.9698	47.2794	62.3167	23.6397	16.0901	0.0264655	*
"chlorophyllide a biosynthesis III (aerobic, light independent)"	1531.92	4382.83	1813.49	1940.94	906.747	501.148	0.0401176	*
chlorophyllide a biosynthesis II (anaerobic)	1531.92	4382.83	1813.49	1940.94	906.747	501.148	0.0401176	*
superpathway of mycolyl-arabinogalactan-peptidoglycan complex biosynthesis	1716.14	39.1814	1049.75	126.052	524.877	32.5465	0.0492294	*
