# Supplementary material for: Gut microbial changes in a specialist blister beetle larvae and their nutritional metabolic characteristics
Source: Ecol Evol. 2024 Aug 22;14(8):e70184. doi: 10.1002/ece3.70184 (PMC11341433; doi:10.1002/ece3.70184)
Supplement: Supplementary file 11 — Table S9. [file ECE3-14-e70184-s015.xlsx]

## Sheet: Sheet 1
Supplementary Table 9 Significant different functional pathways between the L1 and AL2~AL4 groups.
description	mean_L1	mean_AL2~AL4	sd_L1	sd_AL2~AL4	se_L1	se_AL2~AL4	p_value	sign
4-methylcatechol degradation (ortho cleavage)	1003.26	192.992	108.42	172.208	54.2098	49.7121	2.48049e-06	***
adenosine nucleotides degradation IV	346.868	2844.6	271.999	1111.04	136	320.729	5.43462e-06	***
GDP-D-glycero-&alpha;-D-manno-heptose biosynthesis	3058.81	12414.9	1353.89	4563.22	676.944	1317.29	1.90117e-05	***
chondroitin sulfate degradation I (bacterial)	481.557	2536.65	279.882	1015.94	139.941	293.277	1.92065e-05	***
4-deoxy-L-threo-hex-4-enopyranuronate degradation	10788.7	29878.7	2271.66	9934.94	1135.83	2867.97	2.77018e-05	***
superpathway of sulfur oxidation (Acidianus ambivalens)	3140.33	11188.5	1520.65	3810.09	760.326	1099.88	4.20448e-05	***
D-galacturonate degradation I	11683.9	28521.9	2320.56	9100.98	1160.28	2627.23	4.39114e-05	***
D-fructuronate degradation	15780.4	34697.4	4011.25	11163.6	2005.62	3222.65	0.000215792	***
nicotinate degradation I	393.572	5314.47	504.24	3401.37	252.12	981.892	0.00036832	***
mannan degradation	6166.54	18323.6	3240.15	6544.48	1620.07	1889.23	0.000469906	***
androstenedione degradation	544.27	4473.4	429.771	2839.96	214.885	819.825	0.000532646	***
L-rhamnose degradation I	7333.94	16344.5	2330.99	5544.07	1165.5	1600.43	0.000578654	***
L-glutamate and L-glutamine biosynthesis	18853.4	46382.1	7852.03	15206.6	3926.01	4389.77	0.000738941	***
"myo-, chiro- and scillo-inositol degradation"	4349.64	12593.6	1910.54	5806.6	955.269	1676.22	0.00078237	***
3-phenylpropanoate and 3-(3-hydroxyphenyl)propanoate degradation	2131.84	652.817	442.124	609.257	221.062	175.877	0.00109659	**
toluene degradation III (aerobic) (via p-cresol)	1315.83	261.13	264.403	219.109	132.201	63.2513	0.00128217	**
superpathway of hexuronide and hexuronate degradation	9935.59	19317.9	2982.27	5917.01	1491.14	1708.09	0.00167746	**
L-histidine degradation II	2327.37	10003	2557.36	5194.17	1278.68	1499.43	0.00242972	**
thiazole biosynthesis I (E. coli)	24193.6	44549.5	6798.53	14498.8	3399.27	4185.43	0.0027735	**
reductive acetyl coenzyme A pathway	663.255	1907.51	442.262	664.154	221.131	191.725	0.0028129	**
Bifidobacterium shunt	10260	22451.4	4228.64	8154.72	2114.32	2354.06	0.00287085	**
adenosylcobalamin salvage from cobinamide II	22480.4	43803.4	7716.84	14095	3858.42	4068.88	0.00346627	**
"adenosylcobalamin biosynthesis from cobyrinate a,c-diamide I"	22161.2	43399.5	7752.86	13975.5	3876.43	4034.38	0.0035965	**
acetylene degradation	28919.2	49155.1	6654.18	16084.3	3327.09	4643.14	0.00368343	**
adenosylcobalamin salvage from cobinamide I	23587.5	44245.5	7509.24	14215.8	3754.62	4103.75	0.00375505	**
"1,4-dihydroxy-6-naphthoate biosynthesis II"	931.813	2522.21	618.108	919.211	309.054	265.353	0.00464643	**
heterolactic fermentation	8950.62	18732.2	3654.35	7186.82	1827.17	2074.66	0.00476554	**
glycogen degradation I (bacterial)	36485.3	65411	10907.1	21065.4	5453.57	6081.06	0.00487505	**
aerobactin biosynthesis	235.876	4.38629	64.6346	12.2296	32.3173	3.53039	0.00526834	**
"1,4-dihydroxy-2-naphthoate biosynthesis I"	12334.6	3187.71	2782.64	1207.79	1391.32	348.659	0.00537292	**
superpathway of phylloquinol biosynthesis	13048.9	3598.78	2935.47	1351.11	1467.73	390.032	0.00555261	**
methanogenesis from acetate	2320.99	4842.06	1037.4	1641.8	518.698	473.946	0.00644469	**
L-rhamnose degradation II	480.875	1658.26	450.717	967.944	225.359	279.421	0.00675892	**
photorespiration	7261	17714.4	3740.16	9322.81	1870.08	2691.26	0.00708266	**
ppGpp biosynthesis	14576.1	3506.2	3661.35	1506.3	1830.68	434.83	0.007174	**
pyrimidine deoxyribonucleotides de novo biosynthesis IV	1192.43	2534.05	564.853	871.431	282.426	251.561	0.00719543	**
superpathway of demethylmenaquinol-8 biosynthesis	14965.2	5659.81	3307.16	1941.86	1653.58	560.568	0.00732551	**
"cob(II)yrinate a,c-diamide biosynthesis II (late cobalt incorporation)"	6015.3	13936.7	2927.06	7035.28	1463.53	2030.91	0.00761153	**
2-nitrobenzoate degradation I	1096.65	4686.82	1415.61	3005.83	707.806	867.71	0.00782791	**
myo-inositol degradation I	2469.05	5636.28	1061.59	3016.17	530.796	870.693	0.00788977	**
"1,4-dihydroxy-6-naphthoate biosynthesis I"	309.594	739.843	184.898	293.173	92.4489	84.6318	0.00813142	**
L-isoleucine biosynthesis IV	36546	65868.2	12459.7	21491.2	6229.86	6203.96	0.00823801	**
superpathway of taurine degradation	344.68	984.533	277.743	420.541	138.871	121.4	0.00836809	**
NAD biosynthesis I (from aspartate)	24777.3	44371.5	8448.42	14434.6	4224.21	4166.91	0.00881974	**
pyrimidine deoxyribonucleotides biosynthesis from CTP	1672.11	3431.22	786.897	1170.51	393.449	337.898	0.00967577	**
L-tryptophan degradation IX	1526.23	6136.31	1947.17	3832.89	973.584	1106.46	0.00978562	**
L-tryptophan degradation XII (Geobacillus)	1519.04	6136.31	1952.13	3832.89	976.067	1106.46	0.00978997	**
L-histidine biosynthesis	29023.5	50966.3	9740.62	16526.1	4870.31	4770.67	0.0102106	*
superpathway of phenylethylamine degradation	1541.27	323.054	488.118	310.796	244.059	89.7191	0.0103428	*
2-methylcitrate cycle II	8597.92	2186.02	2538.42	1398.61	1269.21	403.745	0.0108923	*
superpathway of L-aspartate and L-asparagine biosynthesis	24144.5	40300.4	7083.57	13235.6	3541.78	3820.8	0.0109101	*
glucose and glucose-1-phosphate degradation	12562.7	3591.84	3460.85	1522.74	1730.42	439.577	0.0112086	*
succinate fermentation to butanoate	2459.69	5029.7	1186.16	1746.82	593.082	504.265	0.0112408	*
2-aminophenol degradation	966.556	4062.05	1351.71	2605.34	675.854	752.095	0.0112712	*
superpathway of menaquinol-11 biosynthesis	16771.4	6790.75	4032.19	2328.96	2016.09	672.314	0.0113155	*
superpathway of menaquinol-12 biosynthesis	16771.4	6790.75	4032.19	2328.96	2016.09	672.314	0.0113155	*
superpathway of menaquinol-13 biosynthesis	16771.4	6790.75	4032.19	2328.96	2016.09	672.314	0.0113155	*
CMP-legionaminate biosynthesis I	3390.25	7179.11	1751.75	2595.29	875.873	749.197	0.0113623	*
L-ornithine biosynthesis	28373	49289.7	9560.08	16032.9	4780.04	4628.31	0.011723	*
NAD salvage pathway II	11956.7	3408.24	3310.5	1221.64	1655.25	352.658	0.01206	*
superpathway of menaquinol-8 biosynthesis II	2282.24	5251	1406.83	1880.79	703.414	542.939	0.0124936	*
pyruvate fermentation to isobutanol (engineered)	53283.5	94071.5	18703.6	32939.9	9351.8	9508.93	0.0126319	*
L-tryptophan degradation to 2-amino-3-carboxymuconate semialdehyde	1419.58	5400.13	1779.02	3421.19	889.51	987.613	0.0126983	*
NAD biosynthesis II (from tryptophan)	2150.88	7924.72	2630.47	4808.18	1315.23	1388	0.0128846	*
superpathway of glucose and xylose degradation	23003.8	35062.3	4898.47	11832.3	2449.24	3415.68	0.0133391	*
superpathway of menaquinol-8 biosynthesis I	17047.6	7319.14	4162.07	2491.6	2081.04	719.263	0.0133505	*
pyruvate fermentation to acetate and lactate II	30291	52715.2	10650.2	16974.7	5325.12	4900.17	0.0135389	*
ADP-L-glycero-&beta;-D-manno-heptose biosynthesis	10848.1	5984.87	2229.61	1869.78	1114.81	539.76	0.0136354	*
glycogen biosynthesis I (from ADP-D-Glucose)	34747.6	60997.7	12548	19509.2	6273.98	5631.83	0.0137089	*
glycogen degradation II (eukaryotic)	788.272	19.6484	297.141	39.6409	148.57	11.4434	0.0137231	*
starch degradation V	37601.8	64090.5	12682.1	20641.9	6341.03	5958.81	0.0143382	*
superpathway of purine deoxyribonucleosides degradation	21589.8	34070.3	5842.66	10497.3	2921.33	3030.32	0.0144237	*
superpathway of menaquinol-7 biosynthesis	17020.4	7383.05	4278.4	2507.63	2139.2	723.889	0.0152087	*
peptidoglycan maturation (meso-diaminopimelate containing)	27776.9	41762.9	6337.1	12877.1	3168.55	3717.31	0.0152093	*
NAD salvage pathway I	26162.1	44498.4	8925.7	14464.9	4462.85	4175.64	0.0154697	*
phenylacetate degradation I (aerobic)	1587.57	270.055	588.102	262.879	294.051	75.8868	0.0173214	*
2-methylcitrate cycle I	8419.82	2431.92	2793.62	1539.55	1396.81	444.43	0.0182939	*
sucrose degradation IV (sucrose phosphorylase)	13511.5	20708.1	3641.35	6019.09	1820.67	1737.56	0.0189361	*
pyruvate fermentation to butanoate	6384.87	13028.1	3477.32	5188.16	1738.66	1497.69	0.0202741	*
superpathway of L-serine and glycine biosynthesis I	34646.5	58132.4	12278.7	18779.9	6139.34	5421.29	0.0205088	*
superpathway of pyrimidine deoxyribonucleosides degradation	21798.7	34030.5	6271.52	10756.8	3135.76	3105.23	0.0210052	*
superpathway of Clostridium acetobutylicum acidogenic fermentation	7793.91	15609	4191	6142.03	2095.5	1773.05	0.0222898	*
superpathway of fucose and rhamnose degradation	7688.65	12570.1	2609.25	4298.27	1304.63	1240.8	0.0241925	*
superpathway of &beta;-D-glucuronide and D-glucuronate degradation	11001.4	18303.7	4051.46	5462.02	2025.73	1576.75	0.0247575	*
2-amino-3-carboxymuconate semialdehyde degradation to 2-oxopentenoate	1456.7	4877.65	1849.38	3130.41	924.69	903.673	0.0262197	*
purine ribonucleosides degradation	21804.9	33066.4	6090.29	10431.6	3045.15	3011.36	0.026644	*
dTDP-L-rhamnose biosynthesis I	32214.9	51214.1	10630.7	16724.4	5315.35	4827.92	0.0281605	*
chitin derivatives degradation	562.668	1019.94	263.811	301.693	131.906	87.0913	0.028225	*
superpathway of UDP-glucose-derived O-antigen building blocks biosynthesis	13386.3	6829.56	3639.19	2150.22	1819.6	620.716	0.0301921	*
"mono-trans, poly-cis decaprenyl phosphate biosynthesis"	7446.74	264.142	3725.1	406.764	1862.55	117.423	0.0305347	*
L-arginine biosynthesis IV (archaebacteria)	31286.4	48364.1	9824.59	15298.1	4912.3	4416.18	0.0313133	*
superpathway of chorismate metabolism	14187.2	5962.95	4635.75	2625.42	2317.87	757.893	0.0320048	*
L-arginine biosynthesis I (via L-ornithine)	31437.8	48441.6	9874.72	15314.3	4937.36	4420.86	0.032425	*
L-arginine biosynthesis III (via N-acetyl-L-citrulline)	20104.4	31051.7	6046.8	11364.2	3023.4	3280.55	0.0333424	*
"superpathway of L-arginine, putrescine, and 4-aminobutanoate degradation"	2824.58	496.468	1282.45	435.938	641.227	125.844	0.0334193	*
superpathway of L-arginine and L-ornithine degradation	2824.58	496.468	1282.45	435.938	641.227	125.844	0.0334193	*
pentose phosphate pathway (non-oxidative branch)	52398.5	79092	15795.8	25118	7897.91	7250.95	0.0357836	*
L-arginine biosynthesis II (acetyl cycle)	32905.1	50653.5	10634.3	16032.1	5317.13	4628.08	0.0358866	*
superpathway of (Kdo)2-lipid A biosynthesis	12594.8	6730.21	3513.66	2423.53	1756.83	699.613	0.0361812	*
galactose degradation I (Leloir pathway)	30172	45705.5	9290.49	14476	4645.24	4178.85	0.0366317	*
heme biosynthesis II (anaerobic)	27278	11733.9	9383.63	5482.33	4691.81	1582.61	0.0386941	*
coenzyme M biosynthesis I	112.023	32.8362	47.2794	23.866	23.6397	6.88951	0.0388136	*
toluene degradation I (aerobic) (via o-cresol)	6252.85	12287.9	3390.34	6825.63	1695.17	1970.39	0.0403061	*
toluene degradation II (aerobic) (via 4-methylcatechol)	6252.85	12287.9	3390.34	6825.63	1695.17	1970.39	0.0403061	*
nitrate reduction I (denitrification)	2874.11	62.3202	1620.95	52.808	810.475	15.2443	0.0403401	*
enterobactin biosynthesis	11967.7	3920.12	4819.56	2023.17	2409.78	584.039	0.0405319	*
colanic acid building blocks biosynthesis	21397.4	30690.9	5230.84	10547.6	2615.42	3044.82	0.0407394	*
superpathway of heme biosynthesis from uroporphyrinogen-III	14197.2	8188.9	3902.34	4307.51	1951.17	1243.47	0.0429749	*
methylerythritol phosphate pathway I	35122.3	55071.2	12795.4	17794.2	6397.72	5136.73	0.0439838	*
methylerythritol phosphate pathway II	35122.3	55071.2	12795.4	17794.2	6397.72	5136.73	0.0439838	*
"superpathway of (R,R)-butanediol biosynthesis"	6068.86	1187.2	3003.47	394.89	1501.73	113.995	0.0470291	*
sucrose degradation III (sucrose invertase)	28724.5	40252.8	7093.1	12531.7	3546.55	3617.58	0.0470521	*
superpathway of mycolyl-arabinogalactan-peptidoglycan complex biosynthesis	1716.14	6.64756	1049.75	15.6187	524.877	4.50874	0.0472353	*
adenosylcobalamin biosynthesis II (late cobalt incorporation)	7115.83	12277.3	3353.29	4978.49	1676.64	1437.17	0.0481281	*
