# Supplementary material for: Gut microbial changes in a specialist blister beetle larvae and their nutritional metabolic characteristics
Source: Ecol Evol. 2024 Aug 22;14(8):e70184. doi: 10.1002/ece3.70184 (PMC11341433; doi:10.1002/ece3.70184)
Supplement: Supplementary file 12 — Table S10. [file ECE3-14-e70184-s002.xlsx]

## Sheet: Sheet 1
Supplementary Table 10 Significant different functional pathways between the LL2~LL4 and AL2~AL4 groups.
description	mean_LL2~LL4	mean_AL2~AL4	sd_LL2~LL4	sd_AL2~AL4	se_LL2~LL4	se_AL2~AL4	p_value	sign
protocatechuate degradation II (ortho-cleavage pathway)	2503.2	637.644	495.687	542.635	127.986	156.645	3.94801e-09	***
sucrose degradation II (sucrose synthase)	7982.72	255.806	2646.95	594.786	683.44	171.7	8.89787e-09	***
"superpathway of (R,R)-butanediol biosynthesis"	4095.69	1187.2	1090.6	394.89	281.591	113.995	1.46527e-08	***
"superpathway of 2,3-butanediol biosynthesis"	3104.28	832.772	878.551	315.533	226.841	91.0865	2.38962e-08	***
"mono-trans, poly-cis decaprenyl phosphate biosynthesis"	7041.54	264.142	2449.68	406.764	632.505	117.423	2.57381e-08	***
mycothiol biosynthesis	3750.79	149.208	1344.81	255.755	347.229	73.8302	3.52741e-08	***
mevalonate pathway I	1920.26	554.12	542.296	384.087	140.02	110.876	5.71097e-08	***
ketogluconate metabolism	12667.4	1457.43	4400.26	978.003	1136.14	282.325	5.89597e-08	***
peptidoglycan biosynthesis II (staphylococci)	4999.2	749.068	1696.35	407.255	437.997	117.564	6.77822e-08	***
superpathway of methylglyoxal degradation	10870.5	1972.98	3662.9	1183.64	945.756	341.688	7.08864e-08	***
superpathway of geranylgeranyldiphosphate biosynthesis I (via mevalonate)	2650.61	783.729	750.887	531.796	193.878	153.516	7.19503e-08	***
2-methylcitrate cycle II	11783.9	2186.02	4056.2	1398.61	1047.31	403.745	9.51376e-08	***
toluene degradation III (aerobic) (via p-cresol)	943.393	261.13	259.4	219.109	66.9769	63.2513	9.54716e-08	***
"1,4-dihydroxy-2-naphthoate biosynthesis I"	15670	3187.71	5120.2	1207.79	1322.03	348.659	1.00234e-07	***
superpathway of aerobic toluene degradation	297.928	8.92013	115.37	15.7752	29.7884	4.55392	1.05856e-07	***
superpathway of ornithine degradation	11709.9	1556.23	4149.96	868.21	1071.52	250.631	1.0764e-07	***
sulfoglycolysis	8126.19	1032.43	2952.45	681.111	762.319	196.62	1.24743e-07	***
enterobacterial common antigen biosynthesis	11644.5	1766.17	4121.03	949.217	1064.05	274.015	1.28922e-07	***
2-methylcitrate cycle I	11610.3	2431.92	3998.67	1539.55	1032.45	444.43	1.31054e-07	***
superpathway of phylloquinol biosynthesis	15900.4	3598.78	5206.08	1351.11	1344.2	390.032	1.37803e-07	***
polymyxin resistance	8360.86	1094	3037.06	653.048	784.166	188.519	1.41032e-07	***
allantoin degradation IV (anaerobic)	10010.1	1403.88	3593.4	713.039	927.811	205.837	1.49228e-07	***
mycolyl-arabinogalactan-peptidoglycan complex biosynthesis	3267.35	82.8748	1312.99	176.956	339.012	51.0827	1.60634e-07	***
enterobactin biosynthesis	17902.1	3920.12	6123.1	2023.17	1580.98	584.039	1.6736e-07	***
superpathway of demethylmenaquinol-6 biosynthesis I	16532.5	3715.08	5596.39	1639.26	1444.98	473.214	1.84422e-07	***
superpathway of demethylmenaquinol-9 biosynthesis	16532.5	3715.08	5596.39	1639.26	1444.98	473.214	1.84422e-07	***
allantoin degradation to glyoxylate III	9235.1	1955.78	3192.57	842.635	824.317	243.248	2.19581e-07	***
NAD salvage pathway II	14412.9	3408.24	4855.74	1221.64	1253.75	352.658	2.49934e-07	***
ppGpp biosynthesis	17862.2	3506.2	6343.3	1506.3	1637.83	434.83	2.68808e-07	***
peptidoglycan biosynthesis V (&beta;-lactam resistance)	5039.52	666.071	1954.48	465.543	504.643	134.391	3.11274e-07	***
glucose and glucose-1-phosphate degradation	17064.6	3591.84	6052.75	1522.74	1562.81	439.577	3.17566e-07	***
superpathway of menaquinol-10 biosynthesis	18282.7	5012.71	6144.88	2110.89	1586.6	609.36	3.54047e-07	***
superpathway of menaquinol-6 biosynthesis I	18282.7	5012.71	6144.88	2110.89	1586.6	609.36	3.54047e-07	***
superpathway of menaquinol-9 biosynthesis	18282.7	5012.71	6144.88	2110.89	1586.6	609.36	3.54047e-07	***
chitin derivatives degradation	227.808	1019.94	280.469	301.693	72.4168	87.0913	4.09385e-07	***
nitrate reduction I (denitrification)	1001.74	62.3202	423.345	52.808	109.307	15.2443	4.99983e-07	***
superpathway of chorismate metabolism	19470	5962.95	6511.34	2625.42	1681.22	757.893	5.58392e-07	***
aromatic biogenic amine degradation (bacteria)	1933.26	336.312	761.105	227.258	196.516	65.6039	5.97326e-07	***
"chlorophyllide a biosynthesis III (aerobic, light independent)"	4382.83	379.819	1940.94	709.556	501.148	204.831	6.42039e-07	***
chlorophyllide a biosynthesis II (anaerobic)	4382.83	379.819	1940.94	709.556	501.148	204.831	6.42039e-07	***
superpathway of demethylmenaquinol-8 biosynthesis	17226.4	5659.81	5698.67	1941.86	1471.39	560.568	8.41454e-07	***
phenylacetate degradation I (aerobic)	1219.72	270.055	465.931	262.879	120.303	75.8868	8.66464e-07	***
methyl ketone biosynthesis	3734.71	160.969	1698.16	230.973	438.464	66.6763	9.27744e-07	***
"hexitol fermentation to lactate, formate, ethanol and acetate"	22909.3	7160.63	7916.46	2213.14	2044.02	638.878	1.26996e-06	***
dTDP-N-acetylthomosamine biosynthesis	16050.8	4764.68	5663.25	1507.32	1462.25	435.126	1.28514e-06	***
reductive acetyl coenzyme A pathway	345.762	1907.51	419.473	664.154	108.307	191.725	1.42361e-06	***
superpathway of menaquinol-11 biosynthesis	18941.7	6790.75	6258.24	2328.96	1615.87	672.314	1.46418e-06	***
superpathway of menaquinol-12 biosynthesis	18941.7	6790.75	6258.24	2328.96	1615.87	672.314	1.46418e-06	***
superpathway of menaquinol-13 biosynthesis	18941.7	6790.75	6258.24	2328.96	1615.87	672.314	1.46418e-06	***
"chlorophyllide a biosynthesis I (aerobic, light-dependent)"	3648.12	337.25	1698.99	526.552	438.677	152.003	1.54785e-06	***
methanogenesis from acetate	927.035	4842.06	718.968	1641.8	185.637	473.946	1.83125e-06	***
superpathway of sulfur oxidation (Acidianus ambivalens)	1382.78	11188.5	669.934	3810.09	172.976	1099.88	1.83429e-06	***
pyrimidine deoxyribonucleotides biosynthesis from CTP	677.873	3431.22	538.009	1170.51	138.913	337.898	2.01676e-06	***
pyrimidine deoxyribonucleotides de novo biosynthesis IV	477.916	2534.05	383.029	871.431	98.8977	251.561	2.06272e-06	***
4-methylcatechol degradation (ortho cleavage)	755.003	192.992	295.68	172.208	76.3442	49.7121	2.65797e-06	***
superpathway of L-tryptophan biosynthesis	25438.9	9393.98	8641.5	3932.92	2231.23	1135.34	2.68627e-06	***
superpathway of menaquinol-8 biosynthesis I	18844.6	7319.14	6227.85	2491.6	1608.02	719.263	2.75543e-06	***
superpathway of phenylethylamine degradation	1134.92	323.054	391.062	310.796	100.972	89.7191	2.80961e-06	***
superpathway of sulfolactate degradation	104.647	680.957	81.4885	245.39	21.0402	70.8379	3.02859e-06	***
adenosine nucleotides degradation IV	115.309	2844.6	171.865	1111.04	44.3753	320.729	3.07275e-06	***
superpathway of menaquinol-7 biosynthesis	18582.5	7383.05	6224.21	2507.63	1607.08	723.889	4.01664e-06	***
"1,4-dihydroxy-6-naphthoate biosynthesis II"	459.746	2522.21	347.078	919.211	89.6152	265.353	4.36211e-06	***
superpathway of menaquinol-8 biosynthesis II	1134.58	5251	880.503	1880.79	227.345	542.939	4.59506e-06	***
"arginine, ornithine and proline interconversion"	14626.1	6057.48	4844.64	2099.66	1250.88	606.12	5.11688e-06	***
GDP-D-glycero-&alpha;-D-manno-heptose biosynthesis	1955.59	12414.9	1002.22	4563.22	258.772	1317.29	5.31866e-06	***
mannan degradation	3333.31	18323.6	1377.87	6544.48	355.765	1889.23	5.46919e-06	***
L-glutamate and L-glutamine biosynthesis	12898.5	46382.1	5443.85	15206.6	1405.6	4389.77	5.64272e-06	***
superpathway of bacteriochlorophyll a biosynthesis	2993.13	323.27	1530.52	590.891	395.18	170.576	6.03637e-06	***
CMP-legionaminate biosynthesis I	1321.28	7179.11	578.912	2595.29	149.474	749.197	6.15772e-06	***
chondroitin sulfate degradation I (bacterial)	290.878	2536.65	244.826	1015.94	63.2139	293.277	7.28372e-06	***
superpathway of taurine degradation	40.9324	984.533	67.4828	420.541	17.424	121.4	7.41556e-06	***
superpathway of CDP-glucose-derived O-antigen building blocks biosynthesis	0	145.967	0	64.175	0	18.5257	7.54736e-06	***
superpathway of UDP-glucose-derived O-antigen building blocks biosynthesis	15996.2	6829.56	5411.13	2150.22	1397.15	620.716	8.81506e-06	***
superpathway of UDP-N-acetylglucosamine-derived O-antigen building blocks biosynthesis	513.812	2130.48	400.36	797.509	103.373	230.221	1.04563e-05	***
succinate fermentation to butanoate	1468	5029.7	765.887	1746.82	197.751	504.265	1.08591e-05	***
3-phenylpropanoate and 3-(3-hydroxyphenyl)propanoate degradation to 2-oxopent-4-enoate	1062.01	175.388	531.831	170.799	137.318	49.3053	1.09513e-05	***
cinnamate and 3-hydroxycinnamate degradation to 2-oxopent-4-enoate	1062.01	175.388	531.831	170.799	137.318	49.3053	1.09513e-05	***
"superpathway of L-arginine, putrescine, and 4-aminobutanoate degradation"	3436.03	496.468	1785.74	435.938	461.077	125.844	1.37673e-05	***
superpathway of L-arginine and L-ornithine degradation	3436.03	496.468	1785.74	435.938	461.077	125.844	1.37673e-05	***
"1,4-dihydroxy-6-naphthoate biosynthesis I"	155.589	739.843	98.8606	293.173	25.5257	84.6318	1.68566e-05	***
formaldehyde assimilation II (RuMP Cycle)	22406.3	9934.85	7846.08	2876.95	2025.85	830.505	1.92828e-05	***
superpathway of salicylate degradation	797.059	277.932	244.611	257.86	63.1582	74.4378	2.09282e-05	***
formaldehyde oxidation I	14861.2	6879.66	5109.76	2053.4	1319.34	592.766	2.42878e-05	***
"adenosylcobalamin biosynthesis from cobyrinate a,c-diamide I"	16865.8	43399.5	5712.86	13975.5	1475.06	4034.38	2.45098e-05	***
adenosylcobalamin salvage from cobinamide II	17244.3	43803.4	5797.94	14095	1497.02	4068.88	2.64198e-05	***
superpathway of Clostridium acetobutylicum acidogenic fermentation	4151.45	15609	1914.92	6142.03	494.429	1773.05	3.41463e-05	***
pyruvate fermentation to butanoate	3345.28	13028.1	1555.44	5188.16	401.614	1497.69	3.46421e-05	***
superpathway of (Kdo)2-lipid A biosynthesis	14198.8	6730.21	4870.19	2423.53	1257.48	699.613	3.61824e-05	***
L-valine degradation I	112.948	5.91247	70.5661	10.0149	18.2201	2.89106	3.77733e-05	***
pyruvate fermentation to propanoate I	9487.05	25639.1	2956.59	9051.77	763.389	2613.02	5.14357e-05	***
adenosylcobalamin salvage from cobinamide I	19247.1	44245.5	6294.68	14215.8	1625.28	4103.75	5.19768e-05	***
L-isoleucine biosynthesis IV	28357.9	65868.2	10592.1	21491.2	2734.86	6203.96	5.42591e-05	***
pyruvate fermentation to acetate and lactate II	23269.7	52715.2	8760.96	16974.7	2262.07	4900.17	5.73709e-05	***
4-deoxy-L-threo-hex-4-enopyranuronate degradation	12628.4	29878.7	4377.74	9934.94	1130.33	2867.97	5.92477e-05	***
"myo-, chiro- and scillo-inositol degradation"	2198.99	12593.6	918.09	5806.6	237.05	1676.22	6.17206e-05	***
aerobactin biosynthesis	500.05	4.38629	342.747	12.2296	88.497	3.53039	6.51046e-05	***
heme biosynthesis II (anaerobic)	24669.8	11733.9	8462.2	5482.33	2184.93	1582.61	6.92607e-05	***
methanol oxidation to carbon dioxide	1302.17	340.449	338.566	563.929	87.4174	162.792	6.97409e-05	***
D-galacturonate degradation I	13039.7	28521.9	4401.33	9100.98	1136.42	2627.23	7.1058e-05	***
glycogen biosynthesis I (from ADP-D-Glucose)	27871.4	60997.7	10179	19509.2	2628.2	5631.83	7.17068e-05	***
L-histidine degradation II	893.452	10003	400.272	5194.17	103.35	1499.43	7.86035e-05	***
protocatechuate degradation I (meta-cleavage pathway)	147.675	24.7624	87.7662	21.9025	22.6611	6.3227	8.11614e-05	***
vanillin and vanillate degradation II	143.145	19.0489	89.1162	24.8028	23.0097	7.15995	8.56689e-05	***
ADP-L-glycero-&beta;-D-manno-heptose biosynthesis	12187.4	5984.87	4418.64	1869.78	1140.89	539.76	8.70821e-05	***
3-phenylpropanoate and 3-(3-hydroxyphenyl)propanoate degradation	1877.98	652.817	753.993	609.257	194.68	175.877	8.77653e-05	***
superpathway of vanillin and vanillate degradation	128.452	16.9388	80.3395	22.0573	20.7436	6.36738	8.86682e-05	***
vanillin and vanillate degradation I	128.452	16.9388	80.3395	22.0573	20.7436	6.36738	8.86682e-05	***
glutaryl-CoA degradation	4500.58	13315.7	2801.19	5307.02	723.263	1532.01	9.00554e-05	***
glycogen degradation I (bacterial)	30458.8	65411	10335.5	21065.4	2668.62	6081.06	9.13975e-05	***
glycogen degradation II (eukaryotic)	785.459	19.6484	551.057	39.6409	142.282	11.4434	9.54137e-05	***
lactose and galactose degradation I	2568.84	912.587	1206.9	366.218	311.622	105.718	0.000100137	***
NAD biosynthesis I (from aspartate)	20663.6	44371.5	7239.69	14434.6	1869.28	4166.91	0.000101099	***
adenosylcobalamin biosynthesis I (early cobalt insertion)	4347.86	10239.5	1617.27	3583	417.577	1034.32	0.000101417	***
creatinine degradation I	383.75	16.2118	266.981	24.8591	68.9342	7.17619	0.000103817	***
"UDP-2,3-diacetamido-2,3-dideoxy-&alpha;-D-mannuronate biosynthesis"	184.466	446.032	97.0879	161.588	25.068	46.6463	0.000121419	***
starch degradation V	30855.1	64090.5	11219.4	20641.9	2896.84	5958.81	0.000124194	***
"cob(II)yrinate a,c-diamide biosynthesis I (early cobalt insertion)"	5077.3	11127.3	2205.34	3758.58	569.417	1085.01	0.000127335	***
L-histidine biosynthesis	24442	50966.3	8700.59	16526.1	2246.48	4770.67	0.000127675	***
"1,5-anhydrofructose degradation"	156.622	8.57038	110.628	18.9939	28.5639	5.48306	0.000132354	***
thiazole biosynthesis I (E. coli)	21378.3	44549.5	7581.36	14498.8	1957.5	4185.43	0.000133178	***
L-ornithine biosynthesis	23778.5	49289.7	8404.11	16032.9	2169.93	4628.31	0.000139161	***
NAD salvage pathway I	21545.3	44498.4	7614.52	14464.9	1966.06	4175.64	0.000143095	***
norspermidine biosynthesis	1097.31	238.581	647.001	228.187	167.055	65.8719	0.00014627	***
superpathway of geranylgeranyl diphosphate biosynthesis II (via MEP)	25646	51894.9	9471.06	16844	2445.42	4862.45	0.000174067	***
superpathway of L-serine and glycine biosynthesis I	29026.7	58132.4	9974.53	18779.9	2575.41	5421.29	0.000180971	***
NAD biosynthesis II (from tryptophan)	420.454	7924.72	209.799	4808.18	54.1698	1388	0.000213597	***
ectoine biosynthesis	577.357	13.7867	442.327	30.9454	114.208	8.93317	0.000218097	***
L-glutamate degradation V (via hydroxyglutarate)	2655.55	8363.93	965.025	3719.3	249.168	1073.67	0.000218392	***
methylerythritol phosphate pathway I	27977.4	55071.2	10298.5	17794.2	2659.06	5136.73	0.000221736	***
methylerythritol phosphate pathway II	27977.4	55071.2	10298.5	17794.2	2659.06	5136.73	0.000221736	***
superpathway of hexitol degradation (bacteria)	22723.8	12506.2	7868.5	3679.75	2031.64	1062.25	0.000224073	***
adenosylcobalamin biosynthesis II (late cobalt incorporation)	4722.87	12277.3	1457.67	4978.49	376.37	1437.17	0.000235499	***
nicotinate degradation I	72.3656	5314.47	56.0904	3401.37	14.4825	981.892	0.000237715	***
L-tryptophan degradation XII (Geobacillus)	234.077	6136.31	125.921	3832.89	32.5127	1106.46	0.000238915	***
L-tryptophan degradation IX	251.652	6136.31	119.548	3832.89	30.8673	1106.46	0.000244857	***
pyruvate fermentation to isobutanol (engineered)	44781.2	94071.5	14779.9	32939.9	3816.14	9508.93	0.000249866	***
androstenedione degradation	130.84	4473.4	138.945	2839.96	35.8753	819.825	0.000252324	***
heme biosynthesis I (aerobic)	15757.1	8336	5250.24	3793.56	1355.61	1095.11	0.000258243	***
UMP biosynthesis	32494.1	62307.1	11687.6	19937.9	3017.73	5755.59	0.000266562	***
isopropanol biosynthesis	529.385	7721.97	254.556	4739.24	65.726	1368.1	0.000267927	***
2-aminophenol degradation	126.331	4062.05	72.2013	2605.34	18.6423	752.095	0.000279395	***
2-nitrobenzoate degradation I	165.734	4686.82	74.2552	3005.83	19.1726	867.71	0.000289438	***
L-tryptophan degradation to 2-amino-3-carboxymuconate semialdehyde	265.631	5400.13	133.471	3421.19	34.462	987.613	0.000294099	***
2-amino-3-carboxymuconate semialdehyde degradation to 2-oxopentenoate	205.435	4877.65	101.293	3130.41	26.1537	903.673	0.000307756	***
chorismate biosynthesis from 3-dehydroquinate	30891.9	58633.2	10903.8	18922.5	2815.36	5462.45	0.000319494	***
N10-formyl-tetrahydrofolate biosynthesis	27120	50953	9307.57	16435.5	2403.2	4744.53	0.000351309	***
gondoate biosynthesis (anaerobic)	35302.3	66484.3	12195.3	21627.2	3148.8	6243.24	0.000370014	***
superpathway of pyrimidine nucleobases salvage	34068.2	63422.8	12535.5	20253.2	3236.64	5846.59	0.000373841	***
adenosine ribonucleotides de novo biosynthesis	33988.9	63251.3	12279.3	20255.9	3170.51	5847.37	0.000379593	***
coenzyme B biosynthesis	134.548	5.59749	107.826	4.20093	27.8406	1.2127	0.000387797	***
L-isoleucine biosynthesis III	33793.3	63152.7	11670.6	20477.4	3013.34	5911.31	0.000392102	***
L-lysine biosynthesis VI	32420.1	60088	11415.9	19346.9	2947.57	5584.98	0.000409964	***
inosine-5'-phosphate biosynthesis I	28953.1	53781.5	10427.9	17362.6	2692.47	5012.16	0.000415233	***
superpathway of branched amino acid biosynthesis	34739	64582.5	11985	20990.2	3094.51	6059.35	0.000424405	***
4-hydroxyphenylacetate degradation	660.046	5320.99	235.609	3264.14	60.834	942.277	0.00043446	***
cis-vaccenate biosynthesis	34927.1	64479.9	11829.6	20877.3	3054.4	6026.76	0.000440208	***
L-isoleucine biosynthesis II	39527.7	73258.1	13537.1	23838	3495.26	6881.43	0.000442359	***
L-lysine biosynthesis I	27680	50522.6	9722.14	16078.5	2510.25	4641.46	0.00044365	***
L-isoleucine biosynthesis I (from threonine)	36982.1	68482.1	12591.9	22277.2	3251.2	6430.88	0.000444097	***
L-valine biosynthesis	36982.1	68482.1	12591.9	22277.2	3251.2	6430.88	0.000444097	***
myo-inositol degradation I	1374.11	5636.28	577.764	3016.17	149.178	870.693	0.00045217	***
octane oxidation	907.897	7605.51	504.542	4783.82	130.272	1380.97	0.000502773	***
tRNA charging	29453.1	53332.3	10719.6	17088.1	2767.78	4932.9	0.000533517	***
adenine and adenosine salvage III	24891.3	45748.3	9156.26	14991.5	2364.14	4327.68	0.00054318	***
UDP-N-acetylmuramoyl-pentapeptide biosynthesis II (lysine-containing)	29994.6	54082.2	10908.3	17282.2	2816.5	4988.93	0.000549656	***
dTDP-L-rhamnose biosynthesis I	28076.8	51214.1	9756.24	16724.4	2519.05	4827.92	0.000552982	***
chorismate biosynthesis I	32822.4	59110	11596.5	18963.9	2994.21	5474.42	0.000562281	***
L-arginine biosynthesis II (acetyl cycle)	28407	50653.5	9988.47	16032.1	2579.01	4628.08	0.000565894	***
superpathway of aromatic amino acid biosynthesis	34245.6	61556.1	12079.4	19750.9	3118.88	5701.6	0.000575302	***
superpathway of pyrimidine deoxyribonucleosides degradation	19035.7	34030.5	7316.39	10756.8	1889.08	3105.23	0.000595569	***
L-lysine biosynthesis III	34461.3	61850.2	12182.1	19936.4	3145.4	5755.13	0.000609934	***
&beta;-alanine biosynthesis II	39.0866	1.22452	33.3684	2.43573	8.61569	0.703135	0.000610017	***
superpathway of L-isoleucine biosynthesis I	32900.7	59369.8	11583.1	19308.6	2990.75	5573.9	0.000612993	***
superpathway of adenosine nucleotides de novo biosynthesis II	31837.9	57243.4	11562	18523.9	2985.31	5347.4	0.000630929	***
catechol degradation to &beta;-ketoadipate	819.826	5506.61	243.954	3451.38	62.9885	996.328	0.000641838	***
Bifidobacterium shunt	11375.2	22451.4	4642.63	8154.72	1198.72	2354.06	0.00064265	***
ubiquinol-10 biosynthesis (prokaryotic)	15283.7	8230.11	5048.03	4344.79	1303.4	1254.23	0.000647094	***
ubiquinol-7 biosynthesis (prokaryotic)	15283.7	8230.11	5048.03	4344.79	1303.4	1254.23	0.000647094	***
ubiquinol-8 biosynthesis (prokaryotic)	15283.7	8230.11	5048.03	4344.79	1303.4	1254.23	0.000647094	***
ubiquinol-9 biosynthesis (prokaryotic)	15283.7	8230.11	5048.03	4344.79	1303.4	1254.23	0.000647094	***
peptidoglycan biosynthesis III (mycobacteria)	29787.8	52958.9	10814.7	16911	2792.35	4881.77	0.000651374	***
teichoic acid (poly-glycerol) biosynthesis	1755.92	3148.98	561.313	1030.11	144.93	297.366	0.000652067	***
guanosine ribonucleotides de novo biosynthesis	31344.1	55627	11167.3	17769.5	2883.39	5129.61	0.000656135	***
peptidoglycan biosynthesis I (meso-diaminopimelate containing)	29875	53063.7	10875.7	16940.2	2808.1	4890.23	0.000659771	***
CDP-diacylglycerol biosynthesis I	34937.3	61769.8	12457.8	19637.3	3216.59	5668.79	0.000662683	***
CDP-diacylglycerol biosynthesis II	34937.3	61769.8	12457.8	19637.3	3216.59	5668.79	0.000662683	***
UDP-N-acetylmuramoyl-pentapeptide biosynthesis I (meso-diaminopimelate containing)	30252.6	53699.8	11038.4	17132.8	2850.09	4945.81	0.000663501	***
toluene degradation I (aerobic) (via o-cresol)	3105.96	12287.9	930.798	6825.63	240.331	1970.39	0.000679282	***
toluene degradation II (aerobic) (via 4-methylcatechol)	3105.96	12287.9	930.798	6825.63	240.331	1970.39	0.000679282	***
D-fructuronate degradation	19559.9	34697.4	6912.52	11163.6	1784.81	3222.65	0.000694499	***
coenzyme A biosynthesis I	28419	50204.2	10144.6	16080.7	2619.32	4642.1	0.000712384	***
thiamin salvage II	24976.5	43674.5	8411.86	13857.2	2171.93	4000.23	0.000713587	***
L-arginine biosynthesis IV (archaebacteria)	27762.6	48364.1	9749.7	15298.1	2517.36	4416.18	0.000759302	***
glycolysis III (from glucose)	34909.4	61261.1	12316.2	19602.7	3180.03	5658.81	0.000760737	***
pyruvate fermentation to acetone	21069.9	12559.4	7388.95	3564.59	1907.82	1029.01	0.000771434	***
L-arginine biosynthesis I (via L-ornithine)	27883	48441.6	9792.3	15314.3	2528.36	4420.86	0.000783599	***
factor 420 biosynthesis	249.035	8.30518	219.423	10.7356	56.6548	3.0991	0.000809374	***
pantothenate and coenzyme A biosynthesis I	24823.9	43630.8	8433.41	14171	2177.5	4090.81	0.000813743	***
pentose phosphate pathway (non-oxidative branch)	45580.5	79092	15910.4	25118	4108.05	7250.95	0.000820341	***
superpathway of L-threonine biosynthesis	31164.8	55036.8	11152.9	17934.9	2879.68	5177.35	0.000822982	***
L-rhamnose degradation II	394.572	1658.26	264.435	967.944	68.2767	279.421	0.000823636	***
"cob(II)yrinate a,c-diamide biosynthesis II (late cobalt incorporation)"	4743.94	13936.7	1397.19	7035.28	360.753	2030.91	0.000833908	***
superpathway of adenosine nucleotides de novo biosynthesis I	34096.2	59525.4	12336.9	19086.6	3185.36	5509.82	0.000847986	***
acetylene degradation	27670.7	49155.1	10702.1	16084.3	2763.28	4643.14	0.000856297	***
superpathway of L-aspartate and L-asparagine biosynthesis	22784.1	40300.4	8181.66	13235.6	2112.5	3820.8	0.000861084	***
superpathway of ubiquinol-8 biosynthesis (prokaryotic)	14823.1	8152.38	4891.49	4288.57	1262.98	1238	0.000899521	***
5-aminoimidazole ribonucleotide biosynthesis II	31966.7	55400.4	11423	17768.4	2949.4	5129.29	0.000922493	***
superpathway of 5-aminoimidazole ribonucleotide biosynthesis	31966.7	55400.4	11423	17768.4	2949.4	5129.29	0.000922493	***
catechol degradation II (meta-cleavage pathway)	1403.13	6285.84	565.524	3809.85	146.018	1099.81	0.000977511	***
flavin biosynthesis I (bacteria and plants)	26387.8	45529.3	9043.1	14756.3	2334.92	4259.78	0.00101751	**
superpathway of polyamine biosynthesis II	7035.04	11748.3	2325.22	3620.7	600.368	1045.2	0.00103282	**
phosphopantothenate biosynthesis I	24313.6	42265.9	8136.45	13935.3	2100.82	4022.77	0.00103771	**
purine ribonucleosides degradation	19508.3	33066.4	6926.06	10431.6	1788.3	3011.36	0.00108707	**
isoprene biosynthesis II (engineered)	302.268	14.7964	271.79	14.7174	70.176	4.24856	0.00109012	**
superpathway of glyoxylate bypass and TCA	24928.5	14158.9	7890.28	7238.44	2037.26	2089.56	0.00112074	**
galactose degradation I (Leloir pathway)	26960.6	45705.5	9622.37	14476	2484.48	4178.85	0.00112418	**
superpathway of lipopolysaccharide biosynthesis	2757.87	5173.23	1650.51	1705.22	426.159	492.254	0.00113117	**
adenosine deoxyribonucleotides de novo biosynthesis II	29425.2	51155	10761.4	16977.4	2778.58	4900.95	0.00117885	**
guanosine deoxyribonucleotides de novo biosynthesis II	29425.2	51155	10761.4	16977.4	2778.58	4900.95	0.00117885	**
taxadiene biosynthesis (engineered)	22845.5	13887.4	8068.97	4156.44	2083.4	1199.86	0.00118962	**
superpathway of heme biosynthesis from uroporphyrinogen-III	14748.5	8188.9	5108.64	4307.51	1319.05	1243.47	0.00131562	**
superpathway of purine deoxyribonucleosides degradation	20611.3	34070.3	7408.64	10497.3	1912.9	3030.32	0.00132564	**
5-aminoimidazole ribonucleotide biosynthesis I	33491.2	56296.1	11894.1	18063.2	3071.04	5214.4	0.00138075	**
L-tryptophan biosynthesis	29018.9	48647.5	9928.5	15687.9	2563.53	4528.7	0.0014258	**
aromatic compounds degradation via &beta;-ketoadipate	779.585	403.671	249.812	279.918	64.5011	80.8054	0.00143162	**
catechol degradation III (ortho-cleavage pathway)	779.585	403.671	249.812	279.918	64.5011	80.8054	0.00143162	**
L-histidine degradation I	6233.84	12092	2181.63	4802.98	563.295	1386.5	0.00144329	**
S-adenosyl-L-methionine cycle I	23509.7	38981.9	8251.91	12334.7	2130.63	3560.74	0.00148616	**
photorespiration	6597.42	17714.4	3250.88	9322.81	839.375	2691.26	0.00164822	**
Calvin-Benson-Bassham cycle	36668	60548.9	13100.9	19328	3382.63	5579.51	0.00171334	**
starch degradation III	1123.83	55.9998	1070.31	154.066	276.352	44.475	0.00174328	**
catechol degradation to 2-oxopent-4-enoate II	1156.99	4419.36	715.292	2773.05	184.688	800.51	0.00180576	**
peptidoglycan maturation (meso-diaminopimelate containing)	25751.4	41762.9	9451.51	12877.1	2440.37	3717.31	0.00182479	**
superpathway of phospholipid biosynthesis I (bacteria)	33906.7	55456.4	12056.1	17570.4	3112.88	5072.14	0.00185003	**
heterolactic fermentation	10240.1	18732.2	4060.61	7186.82	1048.44	2074.66	0.00205367	**
gluconeogenesis I	30957.3	50202.5	11008.3	15990.5	2842.32	4616.05	0.00216584	**
L-lysine fermentation to acetate and butanoate	721.182	1380.94	416.458	536.345	107.529	154.83	0.0022002	**
flavin biosynthesis II (archaea)	0	8.09664	0	7.0891	0	2.04645	0.00224775	**
tetrahydromethanopterin biosynthesis	0	10.3929	0	9.10736	0	2.62907	0.00226069	**
CDP-archaeol biosynthesis	0	2.88841	0	2.53142	0	0.730757	0.00226248	**
archaetidylinositol biosynthesis	0	2.708	0	2.37333	0	0.685121	0.00226265	**
archaetidylserine and archaetidylethanolamine biosynthesis	0	2.52757	0	2.21522	0	0.63948	0.00226283	**
phosphopantothenate biosynthesis III	0	4.33297	0	3.79752	0	1.09625	0.00226283	**
7-(3-amino-3-carboxypropyl)-wyosine biosynthesis	0	2.88883	0	2.53188	0	0.730891	0.00226308	**
glycolysis I (from glucose 6-phosphate)	34120.3	55823.4	11936.6	18301.4	3082.02	5283.16	0.00227833	**
L-tyrosine degradation I	2194.31	7072.79	675.665	4345.03	174.456	1254.3	0.00251065	**
pyrimidine deoxyribonucleosides salvage	18660.2	30045.9	6479.13	9687.07	1672.9	2796.42	0.00251825	**
methanogenesis from H2 and CO2	0	6.22226	0	5.57844	0	1.61036	0.00263553	**
L-rhamnose degradation I	9965.95	16344.5	3483.89	5544.07	899.536	1600.43	0.00276887	**
catechol degradation I (meta-cleavage pathway)	2437.17	7385.21	765.51	4499.95	197.654	1299.02	0.00288989	**
superpathway of L-methionine biosynthesis (transsulfuration)	25370.2	40964.6	8841.3	13568.7	2282.81	3916.96	0.00290361	**
ethylmalonyl-CoA pathway	1339.45	313.222	969.384	648.559	250.294	187.223	0.00309833	**
GDP-mannose biosynthesis	28066.8	46229.6	9383.62	16244.6	2422.84	4689.4	0.00318103	**
phosphatidylglycerol biosynthesis I (plastidic)	33200.5	52263.1	11844.1	16537.9	3058.13	4774.08	0.00321379	**
phosphatidylglycerol biosynthesis II (non-plastidic)	33200.5	52263.1	11844.1	16537.9	3058.13	4774.08	0.00321379	**
queuosine biosynthesis	20890	33306.4	7241.52	10922.7	1869.75	3153.12	0.00322096	**
homolactic fermentation	31272.3	49804.5	11074.1	16303	2859.32	4706.27	0.00331974	**
preQ0 biosynthesis	19905.1	31430.7	6868.64	10224.8	1773.48	2951.66	0.00348692	**
acetyl-CoA fermentation to butanoate II	10769.6	16384.4	3132.59	5150.09	808.83	1486.7	0.00399997	**
chorismate biosynthesis II (archaea)	0	23.8954	0	23.0782	0	6.66209	0.0042677	**
superpathway of L-phenylalanine biosynthesis	27669.5	44292.2	9588.18	15438.6	2475.66	4456.75	0.00446379	**
superpathway of L-tyrosine biosynthesis	27325.3	43403.5	9464.94	15053.5	2443.84	4345.58	0.00478466	**
sucrose biosynthesis I (from photosynthesis)	1383.61	779.706	633.632	356.087	163.603	102.793	0.00479601	**
L-arginine biosynthesis III (via N-acetyl-L-citrulline)	19219.3	31051.7	5974.93	11364.2	1542.72	3280.55	0.00494375	**
L-leucine degradation I	2825.9	7517.79	1059.53	4664.91	273.568	1346.64	0.00518348	**
glycolysis II (from fructose 6-phosphate)	32379.6	50280.6	11149.3	16971.7	2878.74	4899.31	0.00547921	**
6-hydroxymethyl-dihydropterin diphosphate biosynthesis III (Chlamydia)	26095.7	40251	9020.25	13524.1	2329.02	3904.07	0.00588192	**
sucrose biosynthesis III	434.025	245.201	205.493	113.984	53.0582	32.9044	0.00611287	**
"superpathway of glycerol degradation to 1,3-propanediol"	452.279	996.247	226.01	552.099	58.3556	159.377	0.00638172	**
formaldehyde assimilation I (serine pathway)	2442.65	742.19	1957.15	808.32	505.333	233.342	0.00638398	**
O-antigen building blocks biosynthesis (E. coli)	28152.2	41740.1	9795.88	12908.4	2529.29	3726.34	0.00677858	**
methylphosphonate degradation I	12105	7668.23	4001.57	3801	1033.2	1097.25	0.00705045	**
L-methionine biosynthesis I	19585.1	30144.6	6643.55	10454.5	1715.36	3017.96	0.00708345	**
L-methionine biosynthesis III	22050	34433.8	7767.93	12387.7	2005.67	3576.03	0.00747694	**
superpathway of hexuronide and hexuronate degradation	13206.4	19317.9	4455.15	5917.01	1150.31	1708.09	0.00760713	**
superpathay of heme biosynthesis from glutamate	19731.5	13288.7	6603.08	5377.28	1704.91	1552.29	0.00984402	**
TCA cycle VII (acetate-producers)	25110.3	17178.6	7860.57	7085.57	2029.59	2045.43	0.0109399	*
sucrose degradation III (sucrose invertase)	27960.2	40252.8	9721.45	12531.7	2510.07	3617.58	0.011115	*
gallate degradation I	233.505	114.553	78.4617	127.317	20.2587	36.7531	0.0112406	*
gallate degradation II	232.89	114.553	78.8964	127.317	20.371	36.7531	0.011657	*
methylgallate degradation	290.579	143.117	98.4021	159.01	25.4073	45.9022	0.0118	*
6-hydroxymethyl-dihydropterin diphosphate biosynthesis I	26477.6	38742	9328.74	12956.8	2408.67	3740.31	0.0123911	*
palmitate biosynthesis II (bacteria and plants)	25628.3	37098	9102.14	11963.6	2350.16	3453.59	0.0124094	*
polyisoprenoid biosynthesis (E. coli)	23069.4	33508.5	7837.05	11156.4	2023.52	3220.59	0.0128586	*
UTP and CTP dephosphorylation I	85.724	0	117.813	0	30.4193	0	0.0136843	*
mevalonate pathway II (archaea)	32.4583	5.85888	36.5959	4.38166	9.44901	1.26488	0.0140789	*
L-arginine degradation II (AST pathway)	8861.51	5599.54	3108.12	3244.31	802.514	936.552	0.0144055	*
superpathway of GDP-mannose-derived O-antigen building blocks biosynthesis	21277.3	30679.7	7111.03	10567.6	1836.06	3050.6	0.0163549	*
superpathway of tetrahydrofolate biosynthesis and salvage	30086.4	42381.2	10429.7	13743.5	2692.93	3967.41	0.0184553	*
syringate degradation	438.207	226.225	143.548	254.045	37.064	73.3365	0.0198082	*
superpathway of S-adenosyl-L-methionine biosynthesis	25846.4	36561.6	8947.54	12298.5	2310.24	3550.28	0.0201478	*
superpathway of L-threonine metabolism	2457.48	3669.77	794.267	1482.05	205.079	427.832	0.0212	*
sulfate reduction I (assimilatory)	22395	15641.7	7020.81	7121.98	1812.76	2055.94	0.0214493	*
superpathway of glucose and xylose degradation	24960.6	35062.3	8655.32	11832.3	2234.79	3415.68	0.0226007	*
superpathway of heme biosynthesis from glycine	13630.9	9326.07	4626.32	4575.24	1194.51	1320.76	0.0236555	*
glucose degradation (oxidative)	51.8178	3.94655	73.8661	5.35993	19.0721	1.54728	0.0251912	*
superpathway of C1 compounds oxidation to CO2	82.8497	9.08044	112.447	24.2729	29.0336	7.00699	0.0254676	*
superpathway of polyamine biosynthesis I	16438.2	12154.4	5677.87	3608.76	1466.02	1041.76	0.0255197	*
benzoyl-CoA degradation I (aerobic)	69.1284	254.485	114.526	239.736	29.5704	69.2057	0.0263713	*
superpathway of L-alanine biosynthesis	33037.2	24119.1	11318.7	8479.81	2922.47	2447.91	0.0276347	*
colanic acid building blocks biosynthesis	22138.3	30690.9	7411.89	10547.6	1913.74	3044.82	0.0280064	*
phospholipases	22.8456	0.936345	35.1748	1.9284	9.08208	0.556681	0.0302919	*
superpathway of purine nucleotides de novo biosynthesis II	29340	40210.5	10451.7	13235.7	2698.62	3820.83	0.0304176	*
fatty acid salvage	13840.8	23776.3	4133.49	13684	1067.26	3950.23	0.0309546	*
meta cleavage pathway of aromatic compounds	551.823	315.981	189.411	317.066	48.9057	91.5291	0.0362464	*
incomplete reductive TCA cycle	27559.7	37354.9	10332.5	12496.8	2667.84	3607.51	0.0403473	*
superpathway of pyrimidine ribonucleotides de novo biosynthesis	30142	40527.3	10622.3	13433.7	2742.67	3877.98	0.0404232	*
superpathway of pyrimidine ribonucleosides salvage	25799.5	34763	9160.81	11640.1	2365.31	3360.22	0.0408893	*
tRNA processing	21616.9	15962.8	7470.69	6214.37	1928.92	1793.93	0.0417564	*
peptidoglycan biosynthesis IV (Enterococcus faecium)	12306.5	16416	5417.62	4680.22	1398.82	1351.06	0.0448229	*
urate biosynthesis/inosine 5'-phosphate degradation	32918.7	43435.9	11157.1	14186.6	2880.76	4095.33	0.0481785	*
ergothioneine biosynthesis I (bacteria)	210.281	3.94351	371.763	6.99783	95.9888	2.0201	0.0495816	*
