# Supplementary material for: Gut microbial changes in a specialist blister beetle larvae and their nutritional metabolic characteristics
Source: Ecol Evol. 2024 Aug 22;14(8):e70184. doi: 10.1002/ece3.70184 (PMC11341433; doi:10.1002/ece3.70184)
Supplement: Supplementary file 13 — Table S11. [file ECE3-14-e70184-s018.xlsx]

## Sheet: Sheet 1
Supplementary Table 11 Significant biomarker taxa between the L1 and LL2~LL4 groups.
Biomarker_names	Log_value	Groups	LDA_values	p_value
k__Bacteria|p__Bacteroidetes|c__Bacteroidia|o__Bacteroidales|f__Prevotellaceae|g__Prevotella|s__copri	4.35591	L1	3.90368	0.00269979606326
k__Bacteria|p__Bacteroidetes|c__Bacteroidia|o__Bacteroidales|f__Prevotellaceae|g__Prevotella|s__melaninogenica	4.30301	L1	3.50653	0.027806895027
k__Bacteria|p__Actinobacteria|c__Actinobacteria|o__Actinomycetales|f__Actinomycetaceae|g__Actinomyces	4.32925	L1	3.55468	0.0455002638964
k__Bacteria|p__Firmicutes|c__Bacilli|o__Lactobacillales|f__Lactobacillaceae|g__Lactobacillus|s__iners	3.53018	L1	3.0601	0.00945514630396
k__Bacteria|p__Firmicutes|c__Bacilli|o__Lactobacillales|f__Streptococcaceae|g__Streptococcus	4.7539	L1	4.30146	0.00373162660077
k__Bacteria|p__Firmicutes|c__Clostridia|o__Clostridiales	4.22823	L1	3.6701	0.0357288411256
k__Bacteria|p__Firmicutes|c__Clostridia|o__Clostridiales|f__Lachnospiraceae	4.28159	L1	3.6552	0.0214482200434
k__Bacteria|p__Firmicutes|c__Clostridia|o__Clostridiales|f__Lachnospiraceae|g__[Ruminococcus]	3.3967	L1	3.07085	0.00350552545403
k__Bacteria|p__Firmicutes|c__Clostridia|o__Clostridiales|f__Lachnospiraceae|g__Blautia	3.76852	L1	3.32016	0.00919887037933
k__Bacteria|p__Firmicutes|c__Clostridia|o__Clostridiales|f__Lachnospiraceae|g__Lachnospira	4.06738	L1	3.42775	0.0124193306516
k__Bacteria|p__Firmicutes|c__Clostridia|o__Clostridiales|f__Lachnospiraceae|g__Roseburia|s__inulinivorans	3.6626	L1	3.26065	0.0069041888015
k__Bacteria|p__Firmicutes|c__Clostridia|o__Clostridiales|f__Ruminococcaceae|g__Faecalibacterium|s__prausnitzii	4.72544	L1	3.99196	0.0163950718492
k__Bacteria|p__Firmicutes|c__Clostridia|o__Clostridiales|f__Ruminococcaceae|g__Gemmiger|s__formicilis	3.8914	L1	3.35513	0.0163950718492
k__Bacteria|p__Firmicutes|c__Clostridia|o__Clostridiales|f__Ruminococcaceae|g__Oscillospira	3.73185	L1	3.00877	0.0213910977213
k__Bacteria|p__Firmicutes|c__Clostridia|o__Clostridiales|f__Veillonellaceae|g__Phascolarctobacterium	3.55102	L1	3.06841	0.0154636724094
k__Bacteria|p__Firmicutes|c__Clostridia|o__Clostridiales|f__Veillonellaceae|g__Veillonella|s__dispar	4.05699	L1	3.61755	0.00269979606326
k__Bacteria|p__Fusobacteria|c__Fusobacteriia|o__Fusobacteriales|f__Leptotrichiaceae|g__Leptotrichia	4.08894	L1	3.36136	0.027806895027
k__Bacteria|p__Proteobacteria	3.37394	L1	3.0131	0.00247266035759
k__Bacteria|p__Proteobacteria|c__Betaproteobacteria|o__Burkholderiales|f__Oxalobacteraceae|g__Ralstonia	4.57423	L1	4.09292	0.00373162660077
k__Bacteria|p__Proteobacteria|c__Betaproteobacteria|o__Neisseriales|f__Neisseriaceae	3.60626	L1	3.11364	0.0214482200434
k__Bacteria|p__Proteobacteria|c__Betaproteobacteria|o__Neisseriales|f__Neisseriaceae|g__Neisseria	4.18179	L1	3.52154	0.0124193306516
k__Bacteria|p__Proteobacteria|c__Gammaproteobacteria|o__Pasteurellales|f__Pasteurellaceae	3.86445	L1	3.36329	0.00932237604744
k__Bacteria|p__Proteobacteria|c__Gammaproteobacteria|o__Pasteurellales|f__Pasteurellaceae|g__Haemophilus|s__parainfluenzae	4.05027	L1	3.21026	0.0357288411256
k__Bacteria|p__TM7|c__TM7-3	3.59892	L1	3.14802	0.0312746538233
k__Bacteria|p__Verrucomicrobia|c__Verruco-5|o__WCHB1-41	3.49179	L1	3.26504	0.00504825933242
k__Bacteria|p__Bacteroidetes|c__Bacteroidia|o__Bacteroidales|f__Bacteroidaceae|g__Bacteroides	4.24098	L1	3.6427	0.027806895027
k__Bacteria|p__Bacteroidetes|c__Bacteroidia|o__Bacteroidales|f__Porphyromonadaceae|g__Porphyromonas	3.98546	L1	3.39249	0.00932237604744
k__Bacteria|p__Actinobacteria|c__Acidimicrobiia|o__Acidimicrobiales|f__EB1017	3.62498	LL2~LL4	3.32347	0.0208795979083
k__Bacteria|p__Cyanobacteria|c__Chloroplast|o__Streptophyta	4.68266	LL2~LL4	4.32181	0.00511026066086
k__Bacteria|p__Firmicutes|c__Bacilli|o__Bacillales|f__Staphylococcaceae|g__Staphylococcus	4.21881	LL2~LL4	3.69505	0.00932237604744
k__Bacteria|p__Firmicutes|c__Clostridia|o__Clostridiales|f__Caldicoprobacteraceae|g__Caldicoprobacter	3.76185	LL2~LL4	3.43706	0.0402659718147
k__Bacteria|p__Firmicutes|c__Clostridia|o__Clostridiales|f__Clostridiaceae|g__Clostridium	4.12238	LL2~LL4	3.7102	0.00693394760608
k__Bacteria|p__Proteobacteria|c__Alphaproteobacteria|o__Caulobacterales|f__Caulobacteraceae|g__Brevundimonas	3.578	LL2~LL4	3.10351	0.0214482200434
k__Bacteria|p__Proteobacteria|c__Alphaproteobacteria|o__Rhizobiales|f__Brucellaceae|g__Ochrobactrum	3.50036	LL2~LL4	3.08149	0.0455002638964
k__Bacteria|p__Actinobacteria|c__Actinobacteria|o__Actinomycetales|f__Propionibacteriaceae|g__Propionibacterium|s__acnes	3.43442	LL2~LL4	3.10889	0.00929142289637
k__Bacteria|p__Bacteroidetes|c__Bacteroidia|o__Bacteroidales	3.74935	LL2~LL4	3.37445	0.00932237604744
