# Supplementary material for: Gut microbial changes in a specialist blister beetle larvae and their nutritional metabolic characteristics
Source: Ecol Evol. 2024 Aug 22;14(8):e70184. doi: 10.1002/ece3.70184 (PMC11341433; doi:10.1002/ece3.70184)
Supplement: Supplementary file 14 — Table S12. [file ECE3-14-e70184-s011.xlsx]

## Sheet: Sheet 1
Supplementary Table 12 Significant biomarker taxa between the L1 and AL2~AL4 groups.
Biomarker_names	Log_value	Groups	LDA_values	p_value
k__Bacteria|p__Bacteroidetes|c__Bacteroidia|o__Bacteroidales|f__Prevotellaceae|g__Prevotella	3.90959	L1	3.44707	0.00360934693595
k__Bacteria|p__Bacteroidetes|c__Bacteroidia|o__Bacteroidales|f__Prevotellaceae|g__Prevotella|s__melaninogenica	4.30301	L1	3.99275	0.00351127462977
k__Bacteria|p__Bacteroidetes|c__Bacteroidia|o__Bacteroidales|f__S24-7	3.75294	L1	3.01293	0.0152933710302
k__Bacteria|p__Bacteroidetes|c__Flavobacteriia|o__Flavobacteriales|f__Flavobacteriaceae|g__Capnocytophaga	3.39331	L1	3.06237	0.000824849911824
k__Bacteria|p__Actinobacteria|c__Actinobacteria|o__Actinomycetales|f__Actinomycetaceae|g__Actinomyces	4.32925	L1	4.02896	0.00358467979573
k__Bacteria|p__Firmicutes|c__Bacilli|o__Bacillales|f__Staphylococcaceae|g__Staphylococcus	3.86129	L1	3.52555	0.00360934693595
k__Bacteria|p__Firmicutes|c__Bacilli|o__Gemellales|f__Gemellaceae	3.47622	L1	3.10689	0.00360934693595
k__Bacteria|p__Firmicutes|c__Bacilli|o__Lactobacillales|f__Carnobacteriaceae|g__Granulicatella	3.56	L1	3.25546	0.00351127462977
k__Bacteria|p__Firmicutes|c__Bacilli|o__Lactobacillales|f__Lactobacillaceae|g__Lactobacillus|s__iners	3.53018	L1	3.26325	0.005352223281
k__Bacteria|p__Firmicutes|c__Bacilli|o__Lactobacillales|f__Streptococcaceae|g__Streptococcus	4.7539	L1	4.42605	0.00360934693595
k__Bacteria|p__Actinobacteria|c__Actinobacteria|o__Actinomycetales|f__Corynebacteriaceae|g__Corynebacterium	4.83965	L1	4.55026	0.00360934693595
k__Bacteria|p__Actinobacteria|c__Actinobacteria|o__Actinomycetales|f__Corynebacteriaceae|g__Corynebacterium|s__kroppenstedtii	1.90728	L1	3.00006	0.011412036386
k__Bacteria	4.0965	L1	3.76966	0.00528450016298
k__Bacteria|p__Firmicutes|c__Clostridia|o__Clostridiales|f__Peptostreptococcaceae|g__Peptostreptococcus	3.40727	L1	3.08592	0.00360934693595
k__Bacteria|p__Firmicutes|c__Clostridia|o__Clostridiales|f__Veillonellaceae|g__Selenomonas	3.44415	L1	3.11105	0.000824849911824
k__Bacteria|p__Firmicutes|c__Clostridia|o__Clostridiales|f__Veillonellaceae|g__Veillonella|s__dispar	4.05699	L1	3.71461	0.00360934693595
k__Bacteria|p__Firmicutes|c__Clostridia|o__Clostridiales|f__Veillonellaceae|g__Veillonella|s__parvula	4.06817	L1	3.7345	0.00360934693595
k__Bacteria|p__Fusobacteria|c__Fusobacteriia|o__Fusobacteriales|f__Fusobacteriaceae|g__Fusobacterium	3.776	L1	3.31121	0.00360934693595
k__Bacteria|p__Fusobacteria|c__Fusobacteriia|o__Fusobacteriales|f__Leptotrichiaceae|g__Leptotrichia	4.08894	L1	3.72168	0.00360934693595
k__Bacteria|p__Planctomycetes|c__Planctomycetia|o__Gemmatales|f__Gemmataceae|g__Gemmata	3.22966	L1	3.00054	0.000402244302061
k__Bacteria|p__Proteobacteria	3.37394	L1	3.04706	0.000824849911824
k__Bacteria|p__Proteobacteria|c__Alphaproteobacteria|o__Rhizobiales|f__Methylobacteriaceae|g__Methylobacterium	3.81031	L1	3.4249	0.00615663519635
k__Bacteria|p__Proteobacteria|c__Alphaproteobacteria|o__Sphingomonadales|f__Sphingomonadaceae|g__Kaistobacter	3.48109	L1	3.12234	0.00117978403788
k__Bacteria|p__Proteobacteria|c__Alphaproteobacteria|o__Sphingomonadales|f__Sphingomonadaceae|g__Sphingomonas|s__yabuuchiae	3.73808	L1	3.18394	0.0152933710302
k__Bacteria|p__Proteobacteria|c__Betaproteobacteria|o__Burkholderiales|f__Comamonadaceae|g__Hylemonella	3.37697	L1	3.09631	0.00280488630495
k__Bacteria|p__Proteobacteria|c__Betaproteobacteria|o__Burkholderiales|f__Oxalobacteraceae|g__Ralstonia	4.57423	L1	4.27816	0.00351127462977
k__Bacteria|p__Proteobacteria|c__Betaproteobacteria|o__Neisseriales|f__Neisseriaceae	3.60626	L1	3.292	0.00280488630495
k__Bacteria|p__Proteobacteria|c__Betaproteobacteria|o__Neisseriales|f__Neisseriaceae|g__Neisseria	4.18179	L1	3.85729	0.00358467979573
k__Bacteria|p__Proteobacteria|c__Gammaproteobacteria|o__Enterobacteriales|f__Enterobacteriaceae	5.2134	L1	4.85675	0.0152933710302
k__Bacteria|p__Proteobacteria|c__Gammaproteobacteria|o__Pasteurellales|f__Pasteurellaceae	3.86445	L1	3.55439	0.00360934693595
k__Bacteria|p__Proteobacteria|c__Gammaproteobacteria|o__Pasteurellales|f__Pasteurellaceae|g__Actinobacillus|s__parahaemolyticus	3.41565	L1	3.06672	0.000824849911824
k__Bacteria|p__Proteobacteria|c__Gammaproteobacteria|o__Pasteurellales|f__Pasteurellaceae|g__Aggregatibacter|s__segnis	3.36915	L1	3.08327	0.00237981646381
k__Bacteria|p__Proteobacteria|c__Gammaproteobacteria|o__Pasteurellales|f__Pasteurellaceae|g__Haemophilus	3.66133	L1	3.36352	0.00237981646381
k__Bacteria|p__Proteobacteria|c__Gammaproteobacteria|o__Pasteurellales|f__Pasteurellaceae|g__Haemophilus|s__parainfluenzae	4.05027	L1	3.60354	0.00360934693595
k__Bacteria|p__Actinobacteria|c__Actinobacteria|o__Actinomycetales|f__Micrococcaceae|g__Rothia|s__aeria	3.94841	L1	3.64078	0.000824849911824
k__Bacteria|p__Proteobacteria|c__Gammaproteobacteria|o__Pseudomonadales|f__Moraxellaceae|g__Acinetobacter	3.26204	L1	3.00175	0.00187870090294
k__Bacteria|p__Actinobacteria|c__Actinobacteria|o__Actinomycetales|f__Micrococcaceae|g__Rothia|s__mucilaginosa	4.19796	L1	3.87831	0.00280488630495
k__Bacteria|p__TM7|c__TM7-3	3.59892	L1	3.2732	0.00351127462977
k__Bacteria|p__Verrucomicrobia|c__[Spartobacteria]|o__[Chthoniobacterales]|f__[Chthoniobacteraceae]|g__Candidatus Xiphinematobacter	3.29144	L1	3.01986	0.000402244302061
k__Bacteria|p__Verrucomicrobia|c__Verruco-5|o__WCHB1-41	3.49179	L1	3.2665	0.00136450326316
k__Bacteria|p__Verrucomicrobia|c__Verrucomicrobiae|o__Verrucomicrobiales|f__Verrucomicrobiaceae|g__Akkermansia|s__muciniphila	4.16157	L1	3.62281	0.00360934693595
k__Bacteria|p__Actinobacteria|c__Coriobacteriia|o__Coriobacteriales|f__Coriobacteriaceae	3.44577	L1	3.01237	0.0290490221619
k__Bacteria|p__Bacteroidetes|c__Bacteroidia|o__Bacteroidales|f__Porphyromonadaceae|g__Porphyromonas	3.98546	L1	3.65153	0.00360934693595
k__Bacteria|p__Bacteroidetes|c__Bacteroidia|o__Bacteroidales|f__Prevotellaceae|g__Prevotella|s__copri	5.1193	AL2~AL4	4.73982	0.00360934693595
k__Bacteria|p__Bacteroidetes|c__Bacteroidia|o__Bacteroidales|f__Prevotellaceae|g__Prevotella|s__stercorea	4.14998	AL2~AL4	3.80571	0.00360934693595
k__Bacteria|p__Firmicutes|c__Bacilli|o__Lactobacillales|f__Lactobacillaceae|g__Lactobacillus	3.40306	AL2~AL4	3.03296	0.00358467979573
k__Bacteria|p__Firmicutes|c__Clostridia|o__Clostridiales|f__Lachnospiraceae	4.76543	AL2~AL4	4.28602	0.00360934693595
k__Bacteria|p__Firmicutes|c__Clostridia|o__Clostridiales|f__Lachnospiraceae|g__Blautia	3.95427	AL2~AL4	3.14532	0.00360934693595
k__Bacteria|p__Firmicutes|c__Clostridia|o__Clostridiales|f__Lachnospiraceae|g__Coprococcus	4.09507	AL2~AL4	3.68743	0.00360934693595
k__Bacteria|p__Firmicutes|c__Clostridia|o__Clostridiales|f__Lachnospiraceae|g__Coprococcus|s__eutactus	3.69267	AL2~AL4	3.24365	0.00360934693595
k__Bacteria|p__Firmicutes|c__Clostridia|o__Clostridiales|f__Lachnospiraceae|g__Dorea	3.73782	AL2~AL4	3.20709	0.00360934693595
k__Bacteria|p__Firmicutes|c__Clostridia|o__Clostridiales|f__Lachnospiraceae|g__Dorea|s__longicatena	3.4207	AL2~AL4	3.05687	0.00360934693595
k__Bacteria|p__Firmicutes|c__Clostridia|o__Clostridiales|f__Lachnospiraceae|g__Lachnospira	4.66068	AL2~AL4	4.23371	0.00360934693595
k__Bacteria|p__Firmicutes|c__Clostridia|o__Clostridiales|f__Lachnospiraceae|g__Roseburia|s__faecis	4.74662	AL2~AL4	4.30245	0.00360934693595
k__Bacteria|p__Firmicutes|c__Clostridia|o__Clostridiales|f__Lachnospiraceae|g__Roseburia|s__inulinivorans	4.03093	AL2~AL4	3.51133	0.00360934693595
k__Bacteria|p__Firmicutes|c__Clostridia|o__Clostridiales|f__Ruminococcaceae|g__Butyricicoccus|s__pullicaecorum	3.57307	AL2~AL4	3.10733	0.00360934693595
k__Bacteria|p__Firmicutes|c__Clostridia|o__Clostridiales|f__Ruminococcaceae|g__Faecalibacterium|s__prausnitzii	5.03276	AL2~AL4	4.44399	0.00360934693595
k__Bacteria|p__Firmicutes|c__Clostridia|o__Clostridiales|f__Ruminococcaceae|g__Gemmiger|s__formicilis	4.10081	AL2~AL4	3.39777	0.00360934693595
k__Bacteria|p__Firmicutes|c__Clostridia|o__Clostridiales|f__Ruminococcaceae|g__Oscillospira	4.24582	AL2~AL4	3.78743	0.00360934693595
k__Bacteria|p__Firmicutes|c__Clostridia|o__Clostridiales|f__Ruminococcaceae|g__Ruminococcus	3.96221	AL2~AL4	3.44463	0.00360934693595
k__Bacteria|p__Firmicutes|c__Clostridia|o__Clostridiales|f__Ruminococcaceae|g__Ruminococcus|s__bromii	4.09869	AL2~AL4	3.67865	0.00360934693595
k__Bacteria|p__Firmicutes|c__Clostridia|o__Clostridiales|f__Veillonellaceae|g__Dialister	3.96255	AL2~AL4	3.50813	0.00360934693595
k__Bacteria|p__Firmicutes|c__Clostridia|o__Clostridiales|f__Veillonellaceae|g__Megamonas	4.31656	AL2~AL4	3.9622	0.00360934693595
k__Bacteria|p__Firmicutes|c__Clostridia|o__Clostridiales|f__Veillonellaceae|g__Phascolarctobacterium	4.11321	AL2~AL4	3.67022	0.00360934693595
k__Bacteria|p__Proteobacteria|c__Betaproteobacteria|o__Burkholderiales|f__Alcaligenaceae|g__Sutterella	4.11336	AL2~AL4	3.75306	0.00360934693595
k__Bacteria|p__Proteobacteria|c__Betaproteobacteria|o__Burkholderiales|f__Burkholderiaceae|g__Burkholderia	4.76757	AL2~AL4	4.41312	0.00360934693595
k__Bacteria|p__Proteobacteria|c__Deltaproteobacteria|o__Desulfovibrionales|f__Desulfovibrionaceae|g__Bilophila	3.4166	AL2~AL4	3.01578	0.00360934693595
k__Bacteria|p__Proteobacteria|c__Gammaproteobacteria|o__Aeromonadales|f__Succinivibrionaceae|g__Succinivibrio	3.31559	AL2~AL4	3.02224	0.00336714460075
k__Bacteria|p__Actinobacteria|c__Actinobacteria|o__Bifidobacteriales|f__Bifidobacteriaceae|g__Bifidobacterium	4.40291	AL2~AL4	3.7897	0.00360934693595
k__Bacteria|p__Actinobacteria|c__Actinobacteria|o__Bifidobacteriales|f__Bifidobacteriaceae|g__Bifidobacterium|s__adolescentis	4.03802	AL2~AL4	3.55739	0.00528450016298
k__Bacteria|p__Actinobacteria|c__Coriobacteriia|o__Coriobacteriales|f__Coriobacteriaceae|g__Collinsella|s__aerofaciens	3.76818	AL2~AL4	3.05084	0.0108770540412
k__Bacteria|p__Bacteroidetes|c__Bacteroidia|o__Bacteroidales|f__[Paraprevotellaceae]|g__Paraprevotella	3.42744	AL2~AL4	3.10981	0.00360934693595
k__Bacteria|p__Bacteroidetes|c__Bacteroidia|o__Bacteroidales|f__Bacteroidaceae|g__Bacteroides	4.99825	AL2~AL4	4.62921	0.00360934693595
k__Bacteria|p__Bacteroidetes|c__Bacteroidia|o__Bacteroidales|f__Bacteroidaceae|g__Bacteroides|s__coprophilus	3.58681	AL2~AL4	3.2784	0.00358467979573
k__Bacteria|p__Bacteroidetes|c__Bacteroidia|o__Bacteroidales|f__Bacteroidaceae|g__Bacteroides|s__fragilis	3.47604	AL2~AL4	3.13009	0.00528450016298
k__Bacteria|p__Bacteroidetes|c__Bacteroidia|o__Bacteroidales|f__Bacteroidaceae|g__Bacteroides|s__ovatus	3.79049	AL2~AL4	3.43477	0.00360934693595
k__Bacteria|p__Bacteroidetes|c__Bacteroidia|o__Bacteroidales|f__Bacteroidaceae|g__Bacteroides|s__plebeius	4.25932	AL2~AL4	3.92169	0.00360934693595
k__Bacteria|p__Bacteroidetes|c__Bacteroidia|o__Bacteroidales|f__Bacteroidaceae|g__Bacteroides|s__uniformis	4.10629	AL2~AL4	3.72498	0.00360934693595
k__Bacteria|p__Bacteroidetes|c__Bacteroidia|o__Bacteroidales|f__Porphyromonadaceae|g__Parabacteroides	3.53442	AL2~AL4	3.11587	0.00360934693595
k__Bacteria|p__Bacteroidetes|c__Bacteroidia|o__Bacteroidales|f__Porphyromonadaceae|g__Parabacteroides|s__distasonis	3.74464	AL2~AL4	3.32618	0.00360934693595
