# Supplementary material for: Gut microbial changes in a specialist blister beetle larvae and their nutritional metabolic characteristics
Source: Ecol Evol. 2024 Aug 22;14(8):e70184. doi: 10.1002/ece3.70184 (PMC11341433; doi:10.1002/ece3.70184)
Supplement: Supplementary file 15 — Table S13. [file ECE3-14-e70184-s005.xlsx]

## Sheet: Sheet 1
Supplementary Table 13 Significant biomarker taxa between the LL2~LL4 and AL2~AL4 groups.
Biomarker_names	Log_value	Groups	LDA_values	p_value
k__Bacteria|p__Actinobacteria|c__Acidimicrobiia|o__Acidimicrobiales|f__EB1017	3.62498	LL2~LL4	3.3311	0.000103716088042
k__Bacteria|p__Bacteroidetes|c__Bacteroidia|o__Bacteroidales|f__Prevotellaceae|g__Prevotella	3.87232	LL2~LL4	3.39797	0.00127980479303
k__Bacteria|p__Bacteroidetes|c__Bacteroidia|o__Bacteroidales|f__Prevotellaceae|g__Prevotella|s__melaninogenica	4.13088	LL2~LL4	3.81764	1.1116411244e-05
k__Bacteria|p__Cyanobacteria|c__Chloroplast|o__Streptophyta	4.68266	LL2~LL4	4.38455	1.12545276538e-05
k__Bacteria|p__Actinobacteria|c__Actinobacteria|o__Actinomycetales|f__Actinomycetaceae|g__Actinomyces	4.17255	LL2~LL4	3.8573	1.12198695628e-05
k__Bacteria|p__Firmicutes|c__Bacilli|o__Bacillales|f__Staphylococcaceae|g__Staphylococcus	4.21881	LL2~LL4	3.9065	1.12545276538e-05
k__Bacteria|p__Firmicutes|c__Bacilli|o__Lactobacillales|f__Carnobacteriaceae|g__Granulicatella	3.3683	LL2~LL4	3.01259	1.1116411244e-05
k__Bacteria|p__Firmicutes|c__Bacilli|o__Lactobacillales|f__Streptococcaceae|g__Streptococcus	4.19446	LL2~LL4	3.80914	1.12545276538e-05
k__Bacteria|p__Firmicutes|c__Clostridia|o__Clostridiales|f__[Mogibacteriaceae]	3.4195	LL2~LL4	3.0976	0.0403017788228
k__Bacteria|p__Actinobacteria|c__Actinobacteria|o__Actinomycetales|f__Corynebacteriaceae|g__Corynebacterium	5.02222	LL2~LL4	4.71006	1.12545276538e-05
k__Bacteria|p__Firmicutes|c__Clostridia|o__Clostridiales|f__Caldicoprobacteraceae|g__Caldicoprobacter	3.76185	LL2~LL4	3.44416	0.00111353703289
k__Bacteria|p__Firmicutes|c__Clostridia|o__Clostridiales|f__Clostridiaceae|g__Clostridium	4.12238	LL2~LL4	3.70415	0.00291563625009
k__Bacteria	3.98193	LL2~LL4	3.64865	0.000208556300276
k__Bacteria|p__Firmicutes|c__Clostridia|o__Clostridiales|f__Lachnospiraceae|g__Oribacterium	3.47288	LL2~LL4	3.16103	0.00173630110188
k__Bacteria|p__Firmicutes|c__Clostridia|o__Clostridiales|f__Veillonellaceae|g__Veillonella|s__parvula	3.9757	LL2~LL4	3.61147	1.12545276538e-05
k__Bacteria|p__Fusobacteria|c__Fusobacteriia|o__Fusobacteriales|f__Leptotrichiaceae|g__Leptotrichia	3.84818	LL2~LL4	3.43166	0.000115821772702
k__Bacteria|p__Proteobacteria|c__Alphaproteobacteria	3.3739	LL2~LL4	3.0764	0.00160507516774
k__Bacteria|p__Proteobacteria|c__Alphaproteobacteria|o__Caulobacterales|f__Caulobacteraceae|g__Brevundimonas	3.578	LL2~LL4	3.2555	1.00917051233e-05
k__Bacteria|p__Proteobacteria|c__Alphaproteobacteria|o__Rhizobiales|f__Brucellaceae|g__Ochrobactrum	3.50036	LL2~LL4	3.15865	5.60672406395e-05
k__Bacteria|p__Proteobacteria|c__Alphaproteobacteria|o__Rhizobiales|f__Methylobacteriaceae|g__Methylobacterium	4.17166	LL2~LL4	3.78757	3.04719567642e-05
k__Bacteria|p__[Thermi]|c__Deinococci|o__Deinococcales|f__Deinococcaceae|g__Deinococcus	3.74236	LL2~LL4	3.47511	0.000151216227903
k__Bacteria|p__Proteobacteria|c__Alphaproteobacteria|o__Rhodospirillales|f__Rhodospirillaceae	3.36153	LL2~LL4	3.09955	0.00966062299749
k__Bacteria|p__Proteobacteria|c__Alphaproteobacteria|o__Sphingomonadales|f__Sphingomonadaceae|g__Sphingomonas|s__yabuuchiae	3.93798	LL2~LL4	3.48399	0.000208556300276
k__Bacteria|p__Proteobacteria|c__Betaproteobacteria|o__Burkholderiales|f__Oxalobacteraceae|g__Ralstonia	3.81735	LL2~LL4	3.48835	1.1116411244e-05
k__Bacteria|p__Proteobacteria|c__Betaproteobacteria|o__Neisseriales|f__Neisseriaceae|g__Neisseria	3.88582	LL2~LL4	3.57225	1.12198695628e-05
k__Bacteria|p__Proteobacteria|c__Gammaproteobacteria|o__Enterobacteriales|f__Enterobacteriaceae	5.45671	LL2~LL4	5.11435	1.12545276538e-05
k__Bacteria|p__Proteobacteria|c__Gammaproteobacteria|o__Enterobacteriales|f__Enterobacteriaceae|g__Serratia|s__marcescens	3.49608	LL2~LL4	3.17657	0.00969477325527
k__Bacteria|p__Proteobacteria|c__Gammaproteobacteria|o__Pasteurellales|f__Pasteurellaceae	3.49533	LL2~LL4	3.18767	0.000442676986343
k__Bacteria|p__Proteobacteria|c__Gammaproteobacteria|o__Pasteurellales|f__Pasteurellaceae|g__Haemophilus	3.59971	LL2~LL4	3.27315	1.85287033474e-05
k__Bacteria|p__Proteobacteria|c__Gammaproteobacteria|o__Pasteurellales|f__Pasteurellaceae|g__Haemophilus|s__parainfluenzae	3.88087	LL2~LL4	3.41701	0.00107827170568
k__Bacteria|p__Actinobacteria|c__Actinobacteria|o__Actinomycetales|f__Micrococcaceae|g__Rothia|s__aeria	3.77819	LL2~LL4	3.4735	2.75009952588e-05
k__Bacteria|p__Synergistetes|c__Synergistia|o__Synergistales|f__Dethiosulfovibrionaceae|g__Aminobacterium	3.62415	LL2~LL4	3.34099	0.00966062299749
k__Bacteria|p__Actinobacteria|c__Actinobacteria|o__Actinomycetales|f__Micrococcaceae|g__Rothia|s__mucilaginosa	4.07573	LL2~LL4	3.76203	1.00917051233e-05
k__Bacteria|p__Verrucomicrobia|c__[Spartobacteria]|o__[Chthoniobacterales]|f__[Chthoniobacteraceae]|g__Candidatus Xiphinematobacter	3.4509	LL2~LL4	3.18617	0.000257661720343
k__Bacteria|p__Verrucomicrobia|c__Verrucomicrobiae|o__Verrucomicrobiales|f__Verrucomicrobiaceae|g__Akkermansia|s__muciniphila	4.31221	LL2~LL4	3.89069	0.0128266936455
k__Bacteria|p__Actinobacteria|c__Actinobacteria|o__Actinomycetales|f__Propionibacteriaceae|g__Propionibacterium|s__acnes	3.43442	LL2~LL4	3.12439	1.09118023357e-05
k__Bacteria|p__Actinobacteria|c__Coriobacteriia|o__Coriobacteriales|f__Coriobacteriaceae	3.93786	LL2~LL4	3.61775	6.30246449964e-05
k__Bacteria|p__Actinobacteria|c__Coriobacteriia|o__Coriobacteriales|f__Coriobacteriaceae|g__Atopobium	3.5275	LL2~LL4	3.22957	9.01905413296e-05
k__Bacteria|p__Bacteroidetes|c__Bacteroidia|o__Bacteroidales	3.74935	LL2~LL4	3.4493	5.10856912188e-05
k__Bacteria|p__Bacteroidetes|c__Bacteroidia|o__Bacteroidales|f__Porphyromonadaceae|g__Porphyromonas	3.56029	LL2~LL4	3.24443	1.4070681143e-05
k__Bacteria|p__Bacteroidetes|c__Bacteroidia|o__Bacteroidales|f__Prevotellaceae|g__Prevotella|s__copri	5.1193	AL2~AL4	4.79256	1.12545276538e-05
k__Bacteria|p__Bacteroidetes|c__Bacteroidia|o__Bacteroidales|f__Prevotellaceae|g__Prevotella|s__stercorea	4.14998	AL2~AL4	3.80048	7.66760404366e-06
k__Bacteria|p__Bacteroidetes|c__Bacteroidia|o__Bacteroidales|f__Rikenellaceae|g__Alistipes|s__putredinis	3.45286	AL2~AL4	3.13586	5.44479864599e-06
k__Bacteria|p__Firmicutes|c__Clostridia|o__Clostridiales	4.3164	AL2~AL4	3.83669	0.000171814679111
k__Bacteria|p__Firmicutes|c__Clostridia|o__Clostridiales|f__Lachnospiraceae	4.76543	AL2~AL4	4.37233	1.12545276538e-05
k__Bacteria|p__Firmicutes|c__Clostridia|o__Clostridiales|f__Lachnospiraceae|g__[Ruminococcus]	3.48396	AL2~AL4	3.14949	6.59043007587e-06
k__Bacteria|p__Firmicutes|c__Clostridia|o__Clostridiales|f__Lachnospiraceae|g__[Ruminococcus]|s__gnavus	3.47725	AL2~AL4	3.10845	1.12063034988e-05
k__Bacteria|p__Firmicutes|c__Clostridia|o__Clostridiales|f__Lachnospiraceae|g__Blautia	3.95427	AL2~AL4	3.56081	1.1116411244e-05
k__Bacteria|p__Firmicutes|c__Clostridia|o__Clostridiales|f__Lachnospiraceae|g__Coprococcus	4.09507	AL2~AL4	3.40748	0.00627722709694
k__Bacteria|p__Firmicutes|c__Clostridia|o__Clostridiales|f__Lachnospiraceae|g__Coprococcus|s__eutactus	3.69267	AL2~AL4	3.32331	6.59043007587e-06
k__Bacteria|p__Firmicutes|c__Clostridia|o__Clostridiales|f__Lachnospiraceae|g__Dorea	3.73782	AL2~AL4	3.26956	0.000292443709702
k__Bacteria|p__Firmicutes|c__Clostridia|o__Clostridiales|f__Lachnospiraceae|g__Lachnospira	4.66068	AL2~AL4	4.28874	1.12545276538e-05
k__Bacteria|p__Firmicutes|c__Clostridia|o__Clostridiales|f__Lachnospiraceae|g__Roseburia|s__faecis	4.74662	AL2~AL4	4.34598	1.12545276538e-05
k__Bacteria|p__Firmicutes|c__Clostridia|o__Clostridiales|f__Lachnospiraceae|g__Roseburia|s__inulinivorans	4.03093	AL2~AL4	3.6935	8.62876240944e-06
k__Bacteria|p__Firmicutes|c__Clostridia|o__Clostridiales|f__Peptostreptococcaceae|g__Clostridium|s__bartlettii	1.01877	AL2~AL4	3.06558	0.00694087534804
k__Bacteria|p__Firmicutes|c__Clostridia|o__Clostridiales|f__Ruminococcaceae	4.45871	AL2~AL4	3.4726	0.0072806922423
k__Bacteria|p__Firmicutes|c__Clostridia|o__Clostridiales|f__Ruminococcaceae|g__Butyricicoccus|s__pullicaecorum	3.57307	AL2~AL4	3.03264	0.000254158656902
k__Bacteria|p__Firmicutes|c__Clostridia|o__Clostridiales|f__Ruminococcaceae|g__Faecalibacterium|s__prausnitzii	5.03276	AL2~AL4	4.56855	1.12545276538e-05
k__Bacteria|p__Firmicutes|c__Clostridia|o__Clostridiales|f__Ruminococcaceae|g__Gemmiger|s__formicilis	4.10081	AL2~AL4	3.63861	1.12545276538e-05
k__Bacteria|p__Firmicutes|c__Clostridia|o__Clostridiales|f__Ruminococcaceae|g__Oscillospira	4.24582	AL2~AL4	3.85821	1.40282668391e-05
k__Bacteria|p__Firmicutes|c__Clostridia|o__Clostridiales|f__Ruminococcaceae|g__Ruminococcus	3.96221	AL2~AL4	3.56078	2.63645470721e-05
k__Bacteria|p__Firmicutes|c__Clostridia|o__Clostridiales|f__Ruminococcaceae|g__Ruminococcus|s__bromii	4.09869	AL2~AL4	3.72405	1.05775464184e-05
k__Bacteria|p__Firmicutes|c__Clostridia|o__Clostridiales|f__Veillonellaceae|g__Dialister	3.96255	AL2~AL4	3.55498	1.05775464184e-05
k__Bacteria|p__Firmicutes|c__Clostridia|o__Clostridiales|f__Veillonellaceae|g__Megamonas	4.31656	AL2~AL4	3.99557	7.66760404366e-06
k__Bacteria|p__Firmicutes|c__Clostridia|o__Clostridiales|f__Veillonellaceae|g__Phascolarctobacterium	4.11321	AL2~AL4	3.76509	1.05775464184e-05
k__Bacteria|p__Proteobacteria|c__Betaproteobacteria|o__Burkholderiales|f__Alcaligenaceae|g__Sutterella	4.11336	AL2~AL4	3.78313	7.66760404366e-06
k__Bacteria|p__Proteobacteria|c__Betaproteobacteria|o__Burkholderiales|f__Burkholderiaceae|g__Burkholderia	4.76757	AL2~AL4	4.51328	1.09118023357e-05
k__Bacteria|p__Proteobacteria|c__Deltaproteobacteria|o__Desulfovibrionales|f__Desulfovibrionaceae|g__Bilophila	3.4166	AL2~AL4	3.06093	5.41659443699e-05
k__Bacteria|p__Proteobacteria|c__Gammaproteobacteria|o__Aeromonadales|f__Succinivibrionaceae|g__Succinivibrio	3.31559	AL2~AL4	3.03431	1.41354600128e-06
k__Bacteria|p__Actinobacteria|c__Actinobacteria|o__Bifidobacteriales|f__Bifidobacteriaceae|g__Bifidobacterium	4.40291	AL2~AL4	3.38802	0.0358887923016
k__Bacteria|p__Actinobacteria|c__Actinobacteria|o__Bifidobacteriales|f__Bifidobacteriaceae|g__Bifidobacterium|s__adolescentis	4.03802	AL2~AL4	3.59666	1.12545276538e-05
k__Bacteria|p__Bacteroidetes|c__Bacteroidia|o__Bacteroidales|f__[Paraprevotellaceae]|g__Paraprevotella	3.42744	AL2~AL4	3.06428	8.12692168218e-05
k__Bacteria|p__Bacteroidetes|c__Bacteroidia|o__Bacteroidales|f__Bacteroidaceae|g__Bacteroides	4.99825	AL2~AL4	4.65098	1.12545276538e-05
k__Bacteria|p__Bacteroidetes|c__Bacteroidia|o__Bacteroidales|f__Bacteroidaceae|g__Bacteroides|s__caccae	3.31657	AL2~AL4	3.01184	2.87027067369e-06
k__Bacteria|p__Bacteroidetes|c__Bacteroidia|o__Bacteroidales|f__Bacteroidaceae|g__Bacteroides|s__coprophilus	3.58681	AL2~AL4	3.28678	1.41354600128e-06
k__Bacteria|p__Bacteroidetes|c__Bacteroidia|o__Bacteroidales|f__Bacteroidaceae|g__Bacteroides|s__fragilis	3.47604	AL2~AL4	3.16761	2.21799352401e-06
k__Bacteria|p__Bacteroidetes|c__Bacteroidia|o__Bacteroidales|f__Bacteroidaceae|g__Bacteroides|s__ovatus	3.79049	AL2~AL4	3.4644	4.29059404203e-06
k__Bacteria|p__Bacteroidetes|c__Bacteroidia|o__Bacteroidales|f__Bacteroidaceae|g__Bacteroides|s__plebeius	4.25932	AL2~AL4	3.92889	1.05775464184e-05
k__Bacteria|p__Bacteroidetes|c__Bacteroidia|o__Bacteroidales|f__Bacteroidaceae|g__Bacteroides|s__uniformis	4.10629	AL2~AL4	3.76761	7.66760404366e-06
k__Bacteria|p__Bacteroidetes|c__Bacteroidia|o__Bacteroidales|f__Porphyromonadaceae|g__Parabacteroides	3.53442	AL2~AL4	3.02451	9.39774197107e-05
k__Bacteria|p__Bacteroidetes|c__Bacteroidia|o__Bacteroidales|f__Porphyromonadaceae|g__Parabacteroides|s__distasonis	3.74464	AL2~AL4	3.35668	0.000100200753427
