# Supplementary material for: Gut microbial changes in a specialist blister beetle larvae and their nutritional metabolic characteristics
Source: Ecol Evol. 2024 Aug 22;14(8):e70184. doi: 10.1002/ece3.70184 (PMC11341433; doi:10.1002/ece3.70184)
Supplement: Supplementary file 16 — Table S14. [file ECE3-14-e70184-s004.xlsx]

## Sheet: Sheet1
Supplementary Table 14 Difference of total carbohydrate and total polysaccharides contents between the locust eggs and the artificial diet.
Unit: g/100g	Locust egg1	Locust egg2	Locust egg3	Artificial diet1	Artificial diet2	Artificial diet3	mean_Locust egg	mean_Artificial diet	sd_Locust egg	sd_Artificial diet	se_Locust egg	se_Artificial diet	p_value	sign
total carbohydrate	2.57343	3.58345	2.99516	13.1064	13.8768	13.3518	3.05068	13.445	0.507294	0.393565	0.292887	0.227225	9.62405e-06	***
total polysaccharides	1.78494	2.72243	2.53404	4.73399	4.91347	4.2401	2.34714	4.62919	0.495907	0.348703	0.286312	0.201324	0.00285725	***
