# Supplementary material for: Gut microbial changes in a specialist blister beetle larvae and their nutritional metabolic characteristics
Source: Ecol Evol. 2024 Aug 22;14(8):e70184. doi: 10.1002/ece3.70184 (PMC11341433; doi:10.1002/ece3.70184)
Supplement: Supplementary file 17 — Table S15. [file ECE3-14-e70184-s010.xlsx]

## Sheet: Sheet1
Supplementary Table 15 The screening of differential simple carbohydrates. VIP refers to the Variable Importance in the Projection of the first principal component of the PLS-DA model, and VIP value indicates the contribution of metabolites to groups. FC refers to the Fold Change. P-value is calculated by T-test and represents the significance level of the difference. Set the threshold to VIP>1.0…
Name	Formula	Molecular Weight	RT [min]	mzCloud_Results	mzVault_Results	MassList_Results	Locust egg1	Locust egg2	Locust egg3	Locust egg4	Locust egg5	Locust egg6	Artificial diet1	Artificial diet2	Artificial diet3	Artificial diet4	Artificial diet5	Artificial diet6	FC	log2FC	Pvalue	ROC	VIP	Significance
D-(+)-Glucose	C6 H12 O6	180.063	1.272	Full match	Full match	Full match	2.82197e+07	2.05698e+07	2.38542e+07	6.94002e+06	5.21336e+06	3.40379e+07	8.93018e+07	1.03201e+08	1.06729e+08	8.90483e+07	1.02107e+08	1.36079e+08	0.189691	-2.39828	0.00179117	1	1.00153	down
D-(+)-Maltose	C12 H22 O11	382.108	1.228	Invalid mass	No results	No results	3.29787e+06	1.79692e+06	2.14145e+06	2.84986e+06	1.65342e+06	3.40703e+06	7.79263e+08	7.51059e+08	6.78442e+08	6.9252e+08	6.75103e+08	6.64315e+08	0.00357171	-8.12917	4.01192e-08	1	1.14151	down
D-Raffinose	C18 H32 O16	526.151	1.404	Invalid mass	No results	No results	1.88695e+07	7.6019e+06	1.13177e+07	7.93042e+06	2.70867e+06	1.51468e+07	3.82992e+07	6.5594e+07	4.95896e+07	2.15339e+07	5.38269e+07	6.09209e+07	0.219402	-2.18835	0.00104051	1	0.964998	none
D-(-)-Fructose	C6 H12 O6	198.074	1.373	Invalid mass	Invalid mass	No results	2.11555e+08	2.10583e+08	1.60067e+08	9.83586e+07	1.80622e+08	2.22622e+08	4.78294e+09	5.25344e+09	5.54811e+09	5.55994e+09	5.75167e+09	5.85221e+09	0.0330951	-4.91724	4.19839e-07	1	1.1413	down
Sucrose	C12 H22 O11	342.11	9.454	Invalid mass	No results	No results	3.24408e+06	6.13846e+06	6.38924e+06	2.27093e+06	4.54699e+06	3.32962e+06	128273	135177	145336	170480	156742	156803	29.0311	4.85953	2.08489e-06	1	1.13425	up
Lactose	C12 H22 O11	342.116	1.31	Full match	Full match	Full match	2.91676e+07	3.69522e+07	2.46599e+07	6.30153e+07	2.51534e+07	1.01362e+08	2.54098e+09	2.26266e+09	2.44776e+09	2.69915e+09	3.45968e+09	3.13757e+09	0.0169394	-5.88347	3.21412e-06	1	1.13094	down
D-Mannitol	C6 H14 O6	182.079	1.436	No results	No results	Full match	3.41505e+08	2.46623e+06	3.38221e+08	4.32276e+08	7.27949e+08	1.5195e+08	2.02686e+08	2.08594e+08	2.25159e+08	2.12499e+08	1.38549e+08	2.87129e+08	1.56468	0.645869	0.743843	0.694444	0.127184	none
